# Supplementary material for: Foley Catheter for Induction of Labor at Term: An Open-Label, Randomized Controlled Trial
Source: PLoS One. 2015 Aug 31;10(8):e0136856. doi: 10.1371/journal.pone.0136856 (PMC4556187; doi:10.1371/journal.pone.0136856)
Supplement: S3 File — (XLSX) [file pone.0136856.s004.xlsx]

## Sheet: per-protocol
Table 1. Per-protocol data of the trial participants
Group	Maternal age	Parity	Gestational age	Bishop score	Time to delivery	Time to active phase	Mode of delivery (1, VD; 2, CS; 3, vaginal instrumental)	Oxytocin use (1, yes; 2, no)	Epidural analgesia (1, yes; 2, no)	Hyperstimulation (1, yes; 2, no)	Chorioamnionitis (1, yes; 2, no)	PPH	Postpartum transfusion	Birth weight	5min Apgar score < 7	Neonatal admission (1, yes; 2, no)
30-mL/12 h	28	0	41	5	43.7	38	1	1	1	2	2	400	2	4170	2	2
30-mL/12 h	24	0	41.1	4	45.7	37.5	1	1	2	2	2	180	2	3430	2	2
30-mL/12 h	23	0	41	4	21.5	19	1	1	2	2	2	460	2	4070	2	2
30-mL/12 h	32	1	39.1	4	33.4	32	1	1	2	2	2	70	2	3700	2	2
30-mL/12 h	25	0	39.9	3	22	18	1	1	2	2	2	300	2	4180	2	2
30-mL/12 h	26	0	39.3	5	21.2	19.2	1	1	2	2	2	700	2	3810	2	2
30-mL/12 h	25	0	37.6	4	18.5	11.3	1	1	1	2	2	200	2	3510	2	2
30-mL/12 h	26	0	38.4	5	36.2	31	1	1	2	2	2	800	2	3380	2	2
30-mL/12 h	27	0	40.3	5	37.4		2	1	2	2	2	400	2	3750	2	2
30-mL/12 h	26	1	37	4	18.4	17.2	1	1	2	2	2	250	2	2780	2	2
30-mL/12 h	26	0	41	4	40.7	35	2	1	1	2	2	300	2	3420	2	2
30-mL/12 h	28	0	40.4	5	37.3	35.3	1	1	2	2	2	50	2	3070	2	2
30-mL/12 h	22	0	38.7	3	19.6	17	1	1	2	2	2	150	2	2850	2	2
30-mL/12 h	26	0	39.9	4	19.7	19	1	1	2	2	2	280	2	3530	2	2
30-mL/12 h	32	1	38.6	3	25	22	1	1	2	2	2	145	2	3730	2	2
30-mL/12 h	29	0	39.4	5	26	22	1	1	1	2	2	550	2	3990	2	2
30-mL/12 h	24	0	41	5	18.4	14	1	1	1	2	2	190	2	3720	2	2
30-mL/12 h	34	1	37.9	3	17.6	17.3	1	1	2	2	2	50	2	2800	2	2
30-mL/12 h	25	0	40.1	5	6.9	4	1	1	2	2	2	265	2	3030	2	2
30-mL/12 h	28	0	41	4	19.8	12	1	2	1	2	2	380	2	3350	2	2
30-mL/12 h	27	0	40.3	4	13.6	12	1	2	2	2	2	120	2	3160	2	2
30-mL/12 h	27	0	39.4	4	19.8	16.5	1	1	2	2	2	200	2	3360	2	2
30-mL/12 h	27	0	41	4	18.2	17	1	1	2	2	2	155	2	4030	2	1
30-mL/12 h	22	0	41	4	25.4	18	1	1	2	2	2	335	2	3840	2	2
30-mL/12 h	25	0	40.1	5	32.5	30	1	1	2	2	2	380	2	3740	2	2
30-mL/12 h	28	0	41	4	19.4	17	1	2	2	2	2	363	2	2930	2	2
30-mL/12 h	28	0	41	4	30.5	26.3	1	1	2	2	2	450	2	3570	2	2
30-mL/12 h	29	0	39.1	5	43.5	37	1	1	2	2	2	105	2	3130	2	2
30-mL/12 h	27	0	39.3	3	55.4	51	2	1	2	2	2	460	2	3080	2	2
30-mL/12 h	32	0	40.9	4	24.9	20.5	1	1	2	2	2	1050	2	3610	2	2
30-mL/12 h	28	0	39	3	34	26	1	1	1	2	2	385	2	3200	2	2
30-mL/12 h	27	0	38.9	5	26	18	1	2	2	2	2	375	2	3570	2	2
30-mL/12 h	24	0	39.3	5	46.5	44.5	1	1	2	2	2	165	2	2790	2	2
30-mL/12 h	27	0	39	4	17.4	15.7	1	1	2	2	2	155	2	2940	2	2
30-mL/12 h	28	0	41.1	4	19.5	18	1	2	2	2	2	115	2	2820	2	2
30-mL/12 h	27	0	40.4	4	19.8	17.3	1	1	2	2	2	550	2	3580	2	2
30-mL/12 h	27	0	38.9	4	18.7	17	1	1	2	2	2	545	2	3510	2	2
30-mL/12 h	30	0	39.3	5	9.5	9	1	2	2	2	2	190	2	3510	2	2
30-mL/12 h	21	0	41	5	36.9	32.3	1	1	2	2	2	500	2	3550	2	2
30-mL/12 h	30	0	41	5	10.2	8.5	1	1	2	2	2	590	2	3480	2	2
30-mL/12 h	31	0	40	4	26.5	18	1	1	1	2	2	700	2	3870	2	2
30-mL/12 h	30	0	40.9	5	20.1	17	1	1	2	2	2	90	2	3430	2	2
30-mL/12 h	28	0	39	4	40		2	1	2	2	2	575	2	3410	2	1
30-mL/12 h	30	0	41	5	19.8	17	1	1	2	2	2	380	2	3840	2	2
30-mL/12 h	28	0	41	5	6.5		2	2	2	1	2	185	2	3010	2	1
30-mL/12 h	23	0	39	3	20	17	1	1	2	2	2	845	2	3710	2	2
30-mL/12 h	26	0	39.3	3	23.5	20.5	1	1	2	2	2	365	2	3370	2	2
30-mL/12 h	31	0	39.3	4	18.5	15	1	1	2	2	2	320	2	3550	2	2
30-mL/12 h	29	0	41.1	4	42.5	38	2	1	2	2	1	625	2	3220	2	1
30-mL/12 h	24	0	39.7	3	26.3	24	1	1	2	2	2	1090	2	3640	2	2
30-mL/12 h	28	0	41	4	18.8	15	1	1	2	2	2	195	2	3770	2	2
30-mL/12 h	34	0	41.1	5	18.4	17	1	1	2	2	2	517	2	4240	2	2
30-mL/12 h	30	0	41.1	4	26.3	20	1	1	1	2	2	192	2	3170	2	2
30-mL/12 h	29	0	41	4	25.4	20	1	1	2	2	2	300	2	3720	2	2
30-mL/12 h	28	0	41.1	6	19.5	17.5	1	1	2	2	2	465	2	4000	2	2
30-mL/12 h	32	0	41	5	35.5	30.5	1	1	2	2	2	345	2	3620	2	2
30-mL/12 h	35	0	40.9	3	15.5	14	1	1	2	2	2	190	2	3320	2	2
30-mL/12 h	28	0	39.1	3	22.6	20	1	1	2	2	2	225	2	2940	2	2
30-mL/12 h	33	0	39.1	4	44		2	1	2	2	2	315	2	3260	2	2
30-mL/12 h	28	0	39.9	2	39.5		2	1	2	2	2	500	2	3100	2	2
30-mL/12 h	22	0	41.3	4	20.5	19	1	1	2	2	2	125	2	3170	2	2
30-mL/12 h	24	0	41	4	8.5	6.5	1	2	1	2	2	170	2	3090	2	2
30-mL/12 h	27	0	37.4	5	21.9	20	1	1	1	2	2	160	2	2640	2	2
30-mL/12 h	31	0	39.7	5	26.2	22	1	1	1	2	1	680	2	3460	2	2
30-mL/12 h	23	0	41	3	28	23	1	2	2	2	2	385	2	3340	2	2
30-mL/12 h	31	0	41	5	26	17	3	1	1	2	2	365	2	3740	2	2
30-mL/12 h	25	0	40.6	4	22.7	19	1	2	2	2	2	700	2	3870	2	2
30-mL/12 h	39	0	41	3	53.5	52.5	1	1	2	2	2	170	2	3610	2	2
30-mL/12 h	27	0	41	3	19.1	16	1	1	1	2	2	165	2	3570	2	2
30-mL/12 h	25	0	41	4	18	15	1	1	2	2	2	175	2	3340	2	2
30-mL/12 h	20	0	39.7	5	35.6	29	1	1	2	2	2	620	2	3520	2	2
30-mL/12 h	27	0	41	4	33.4	28	1	1	2	2	2	200	2	3250	2	2
30-mL/12 h	30	0	41	4	22.5	15.5	1	1	2	2	2	415	2	3430	2	2
30-mL/12 h	24	0	41	5	14.7	11	1	1	2	2	2	435	2	4240	2	2
30-mL/12 h	28	0	41.1	3	40.5	33.5	2	1	2	2	2	445	2	3410	2	1
30-mL/12 h	29	0	41	4	27.7	24.8	1	1	2	2	2	415	2	3710	2	2
30-mL/12 h	30	0	39.3	4	18.6	17	1	1	2	2	2	165	2	2880	2	2
30-mL/12 h	35	1	40	4	18.5	18	1	1	2	2	2	395	2	3330	2	1
30-mL/12 h	30	0	41	5	19.6	14	1	2	2	2	2	565	2	3350	2	2
30-mL/12 h	32	0	39.1	4	18.5	16.5	1	1	1	2	2	495	2	3800	2	2
30-mL/12 h	27	0	39.3	4	24.2	21.5	1	1	1	2	2	280	2	3000	2	2
30-mL/12 h	30	0	41.1	5	45.8	35	3	1	2	2	2	745	2	3170	2	2
30-mL/12 h	27	0	41	4	21.8	19	1	1	1	2	1	250	2	3590	2	2
30-mL/12 h	28	0	39.1	5	19.7	16.5	1	1	2	2	2	175	2	3240	2	2
30-mL/12 h	31	0	41.3	5	24	20	1	1	2	2	2	170	2	3190	2	2
30-mL/12 h	32	0	39	5	23.3		2	1	2	2	1	405	2	3380	2	1
30-mL/12 h	26	0	39.6	4	20.3	19.5	1	1	2	2	2	680	2	2880	2	2
30-mL/12 h	26	0	41	4	29.4	26	1	1	2	2	2	180	2	3610	2	2
30-mL/12 h	32	0	39.9	4	19	15	1	1	2	2	2	210	2	3190	2	2
30-mL/12 h	28	0	41	4	20.5	15	1	1	1	2	2	575	2	3900	2	2
30-mL/12 h	26	0	39.9	4	29	27	1	1	2	2	2	310	2	3720	2	2
30-mL/12 h	32	0	41	4	28	24.5	1	1	1	2	2	475	2	3800	2	2
30-mL/12 h	29	0	40.1	4	47	42	1	1	1	2	2	655	2	3650	2	2
30-mL/12 h	29	0	37.4	5	45.4	43	1	1	2	2	2	275	2	2920	2	2
30-mL/12 h	26	0	41	4	22.5	20.5	1	1	2	2	2	495	2	3940	2	2
30-mL/12 h	31	0	40.4	3	17.4		2	2	2	2	2	690	2	4630	2	2
30-mL/12 h	31	0	39.1	3	18.3	16	1	1	2	2	2	446	2	2500	2	2
30-mL/12 h	26	0	38.4	3	23.3	21	1	1	2	2	2	240	2	3400	2	2
30-mL/12 h	34	0	40	5	35.6	29	1	1	2	2	2	365	2	3750	2	2
30-mL/12 h	31	0	39.4	4	20.5	17.5	1	1	2	2	2	255	2	3160	2	2
30-mL/12 h	28	0	41	5	27.5	18	3	1	2	2	2	290	2	3530	2	2
30-mL/12 h	27	0	41	4	19.9	16.5	1	1	2	2	2	230	2	3020	2	2
30-mL/12 h	34	0	39.7	3	36.5	30	1	1	2	2	2	450	2	3280	2	2
30-mL/12 h	35	1	41	3	16.4	14.5	1	1	2	2	2	50	2	3750	2	2
30-mL/12 h	26	0	39.4	4	26	21.5	1	1	1	2	2	710	2	3610	2	2
30-mL/12 h	31	0	40.1	4	22.7	20	1	1	2	2	2	145	2	3700	2	2
30-mL/12 h	34	1	39.1	5	22.9	19	1	1	2	2	2	495	2	3320	2	2
30-mL/12 h	34	0	37.7	3	45.4		2	1	2	2	2	265	2	2620	2	2
30-mL/12 h	25	0	39.6	3	23.9	22	1	1	1	2	2	345	2	3170	2	2
30-mL/12 h	30	0	40.9	4	21	19	1	2	2	2	2	345	2	3530	2	2
30-mL/12 h	25	0	41	3	22.5	19.5	1	1	2	2	2	1485	1	3790	2	2
30-mL/12 h	28	0	41	3	24	20	1	1	2	2	2	195	2	2570	2	2
30-mL/12 h	26	0	39.7	4	11.2	9.2	1	2	2	2	2	150	2	3200	2	2
30-mL/12 h	24	0	38.9	3	29	23	1	1	2	2	2	195	2	4050	2	2
30-mL/12 h	24	0	39.6	4	44		2	1	2	2	1	1190	1	2800	2	2
30-mL/12 h	24	0	41	2	23.3	22	1	1	2	2	2	285	2	3480	2	2
30-mL/12 h	31	0	39	5	48.5	45	1	1	2	2	2	650	2	3610	2	2
30-mL/12 h	31	0	41	5	23.4	22	1	1	2	2	2	385	2	3450	2	2
30-mL/12 h	30	0	41	4	43	35	2	1	1	2	2	300	2	3745	2	2
30-mL/12 h	23	0	39.1	3	9.5	7.7	1	2	3	2	2	220	2	3610	2	2
30-mL/12 h	24	0	39	5	21.6	18	1	1	1	2	2	1205	2	4010	2	2
30-mL/24 h	30	0	41.3	5	33.3	27.7	2	1	1	2	2	400	2	3950	2	2
30-mL/24 h	24	0	41.6	4	41.3	34	1	1	1	2	2	190	2	3630	2	2
30-mL/24 h	23	0	39.3	5	28.8	25.5	1	1	2	2	2	510	2	3980	2	2
30-mL/24 h	24	0	40.1	5	31.5	29.8	1	1	1	2	2	260	2	3110	2	2
30-mL/24 h	23	0	39.9	3	47.7	41.5	1	1	2	2	2	150	2	3910	2	2
30-mL/24 h	27	0	41.1	5	59.7	52	2	1	2	2	2	365	2	3300	2	2
30-mL/24 h	29	0	39.1	5	56.3	54.5	1	1	1	2	2	300	2	3600	2	2
30-mL/24 h	34	0	39.9	5	53.4	47.5	1	1	2	2	2	450	2	3460	2	2
30-mL/24 h	24	0	40.1	5	30.6	28.5	1	1	1	2	2	200	2	2840	2	2
30-mL/24 h	25	0	39.4	4	54.2		2	1	2	2	2	300	2	3670	2	2
30-mL/24 h	29	0	41.1	3	36.5	22	1	1	2	2	2	200	2	3180	2	2
30-mL/24 h	29	0	39.1	4	36	35	1	1	2	2	2	300	2	2940	2	2
30-mL/24 h	25	0	41	5	12.7	11	1	1	1	2	2	700	2	2970	2	2
30-mL/24 h	27	0	41	4	49	47	1	1	1	2	2	200	2	3510	2	2
30-mL/24 h	24	0	38.1	2	30.1	46.7	1	1	2	2	2	200	2	2910	2	2
30-mL/24 h	25	0	41	5	20.8	18	1	1	1	2	2	550	2	3510	2	2
30-mL/24 h	29	0	41	4	30	25	1	1	1	2	2	515	2	3830	2	2
30-mL/24 h	25	0	36.6	3	12	11.5	1	1	2	2	2	285	2	2150	2	2
30-mL/24 h	32	0	41.1	4	24.5	20.5	1	1	1	2	2	215	2	3350	2	2
30-mL/24 h	35	0	39.1	4	15.5	12.8	1	1	2	2	2	400	2	3260	2	2
30-mL/24 h	27	0	41	5	31	27	1	1	1	2	2	120	2	3440	2	2
30-mL/24 h	29	0	41.1	3	30.6	26	1	1	2	2	2	300	2	3640	2	2
30-mL/24 h	29	0	41.1	5	72	64	3	1	2	2	2	865	2	3960	2	2
30-mL/24 h	31	0	41	4	23.9	21.4	1	1	2	2	2	650	2	3670	2	2
30-mL/24 h	29	0	41	5	46	41.5	1	1	2	2	2	180	2	4400	2	2
30-mL/24 h	27	0	40	3	43.8	41	1	1	2	2	2	330	2	3500	2	2
30-mL/24 h	28	0	39.9	4	18.7	15.2	1	2	2	2	2	680	2	3510	2	2
30-mL/24 h	24	0	41	5	68.5		2	1	2	2	2	470	2	3710	2	2
30-mL/24 h	30	0	41	5	34.5	28.5	1	1	1	2	2	680	2	3780	2	2
30-mL/24 h	26	0	41.1	5	19.2	14	3	2	2	2	2	390	2	3150	2	2
30-mL/24 h	29	0	41.1	4	54.4	48	2	1	2	2	2	455	2	4140	2	2
30-mL/24 h	22	0	41	5	28.1	22	1	2	1	2	2	280	2	2940	2	2
30-mL/24 h	27	0	40.7	4	23.5	21.5	1	1	2	2	2	330	2	3730	2	2
30-mL/24 h	25	0	41.1	4	26.5	23.3	1	1	2	2	2	605	2	3610	2	2
30-mL/24 h	31	0	36.6	4	51	43	3	1	2	2	2	360	2	2050	2	1
30-mL/24 h	25	0	41.1	4	67		2	1	2	2	2	365	2	3990	2	2
30-mL/24 h	34	0	38	5	26.5	24	1	1	2	2	2	360	2	2570	2	2
30-mL/24 h	29	0	39.1	3	18.7	16.7	1	2	2	2	2	160	2	3280	2	2
30-mL/24 h	29	0	41	4	24.2	20.5	1	1	2	2	2	280	2	3140	2	2
30-mL/24 h	34	1	37.4	4	4.2	3.2	1	2	2	2	2	520	2	3030	2	2
30-mL/24 h	27	0	41	4	16.7	14	1	1	2	2	2	490	2	3750	2	2
30-mL/24 h	24	0	38.4	5	36.5	32	1	1	2	2	2	140	2	3950	2	2
30-mL/24 h	29	1	41.1	4	7.8	7	1	1	2	2	2	210	2	3520	2	2
30-mL/24 h	26	0	41	5	15.1	12	1	1	2	2	2	150	2	3840	2	2
30-mL/24 h	30	0	39.3	4	32.2	30.5	1	1	2	2	2	505	2	2820	2	2
30-mL/24 h	27	0	41	4	25	23	1	1	2	2	2	535	2	3420	2	2
30-mL/24 h	28	0	40	5	21	15.5	1	1	2	2	2	450	2	3830	2	2
30-mL/24 h	37	1	37	5	13.5	10.5	1	2	2	2	2	325	2	3680	2	2
30-mL/24 h	28	0	39.6	5	34.5	31	1	1	2	2	2	505	2	3380	2	2
30-mL/24 h	23	0	41	5	31.8	28.5	1	1	2	2	2	385	2	3340	2	2
30-mL/24 h	25	0	41	4	26		2	1	2	2	1	435	2	3470	2	2
30-mL/24 h	27	1	41.1	5	11	10.2	1	1	2	2	2	150	2	3230	2	2
30-mL/24 h	22	0	41.1	5	36.5	33	2	1	2	2	2	380	2	4090	2	2
30-mL/24 h	24	0	40.1	5	33	32	1	1	2	2	2	215	2	2830	2	2
30-mL/24 h	27	0	39.1	5	18.5	17.3	1	1	2	2	2	215	2	3420	2	2
30-mL/24 h	31	0	39	3	28.3	25	1	1	2	2	2	135	2	3000	2	2
30-mL/24 h	29	0	39.4	3	32.3	31	1	1	2	2	2	340	2	2940	2	2
30-mL/24 h	27	0	39.1	5	38.6	34	1	1	2	2	2	370	2	3170	2	2
30-mL/24 h	33	0	39.7	5	56.5	50.5	1	1	1	2	2	220	2	3240	2	2
30-mL/24 h	37	0	37.1	3	69		2	1	2	2	2	425	2	3610	2	2
30-mL/24 h	25	0	41.1	4	13.7	8.5	1	2	2	2	2	280	2	3390	2	2
30-mL/24 h	31	0	41	4	48		2	1	2	2	2	420	2	3830	2	2
30-mL/24 h	27	0	41	4	53		2	1	2	2	2	330	2	3680	2	2
30-mL/24 h	26	0	41	3	21.1	18	1	1	2	2	2	265	2	3330	2	2
30-mL/24 h	31	0	41.1	2	25.1	22	1	2	2	2	2	325	2	3820	2	2
30-mL/24 h	28	0	41	5	32		2	1	2	2	1	335	2	2760	2	2
30-mL/24 h	26	0	41	4	55	49.5	1	1	2	2	2	150	2	3670	2	2
30-mL/24 h	25	0	41	4	50.1	44	2	1	2	2	2	325	2	3480	2	2
30-mL/24 h	23	0	39.9	4	11.4	9	1	1	2	2	2	400	2	3420	2	2
30-mL/24 h	36	2	39.4	4	10.6	9.8	1	2	2	2	2	195	2	3020	2	2
30-mL/24 h	25	0	38.9	3	23		2	1	2	2	2	325	2	3610	2	2
30-mL/24 h	25	0	41	5	20.3	18.1	1	2	2	2	2	185	2	3390	2	2
30-mL/24 h	31	0	39.1	4	25.7	24.5	1	1	2	2	2	235	2	2910	2	2
30-mL/24 h	30	0	39.6	5	30	26	1	1	2	2	2	295	2	2810	2	2
30-mL/24 h	26	0	41	5	13.3	12	1	2	2	2	2	185	2	3300	2	2
30-mL/24 h	26	0	41	3	35.9	33	1	1	2	2	2	310	2	3290	2	2
30-mL/24 h	26	0	41	4	64.5		2	1	2	2	2	355	2	3400	2	2
30-mL/24 h	26	0	41	4	48		2	1	2	2	2	375	2	3770	2	2
30-mL/24 h	24	0	39.8	5	29.3	23.5	2	1	2	2	2	450	2	3180	2	2
30-mL/24 h	34	0	39.7	3	75.9		2	1	2	2	2	1140	1	3310	2	2
30-mL/24 h	28	0	41.1	5	24.6	21.5	1	1	2	2	2	370	2	3330	2	2
30-mL/24 h	31	0	41	5	29.8		2	1	2	2	1	360	2	3880	2	2
30-mL/24 h	36	1	39.9	3	23.5	23	1	1	2	2	2	415	2	3820	2	2
30-mL/24 h	28	0	40.1	4	21	18.5	1	2	2	2	2	590	2	2620	2	2
30-mL/24 h	23	0	41	4	17.2	15.7	1	1	2	2	2	100	2	3050	2	2
30-mL/24 h	28	0	41	4	20	18	1	1	2	2	2	210	2	3060	2	2
30-mL/24 h	29	1	40.3	5	29.2	27.5	1	1	2	2	2	335	2	4110	2	2
30-mL/24 h	30	0	39	4	7.5	6	1	1	2	2	2	520	2	3500	2	2
30-mL/24 h	33	0	41	5	50.2		2	1	2	2	2	265	2	3670	2	2
30-mL/24 h	31	0	39.6	4	44.3		2	1	1	2	2	450	2	3980	2	1
30-mL/24 h	34	0	41	5	7.2	6.5	1	1	2	2	2	145	2	3360	2	2
30-mL/24 h	31	0	39.4	4	40.6	35	1	1	2	2	2	265	2	3330	2	2
30-mL/24 h	31	0	39.1	5	69	65	1	2	2	2	2	305	2	3130	2	2
30-mL/24 h	36	0	40.9	4	56		2	1	2	2	2	360	2	3870	2	2
30-mL/24 h	27	0	41	3	31.2	28	1	1	1	2	2	160	2	3410	2	2
30-mL/24 h	31	0	41.1	5	21.4		2	1	2	2	2	200	2	4320	2	2
30-mL/24 h	26	0	39.4	4	23.5	19.5	1	1	1	2	2	330	2	2770	2	2
30-mL/24 h	29	0	41	5	29	20.5	2	1	1	2	2	360	2	3050	2	2
30-mL/24 h	35	0	41.3	3	14.1	13.7	1	2	2	2	2	260	2	3440	2	2
30-mL/24 h	26	0	39.7	5	14	12.5	1	1	2	2	2	610	2	3200	2	2
30-mL/24 h	30	0	39.6	4	21.2	19	1	1	1	2	2	540	2	3280	2	1
30-mL/24 h	27	0	41	3	8.2	5.5	1	1	2	2	2	405	2	4010	2	2
30-mL/24 h	28	0	39.1	4	25.5	23	1	1	2	2	2	450	2	3830	2	2
30-mL/24 h	33	0	40	5	25.6	20	1	1	2	2	2	710	2	4050	2	2
30-mL/24 h	32	0	39	5	29.1	26.5	1	1	2	2	2	550	2	3420	2	2
30-mL/24 h	31	0	39.9	5	40.7	39.5	1	1	2	2	2	385	2	3560	2	2
30-mL/24 h	27	0	40.3	4	35.5	28	1	1	2	2	2	410	2	3740	2	2
30-mL/24 h	28	0	41	5	38.5	33	2	1	1	2	2	400	2	3800	2	2
30-mL/24 h	34	0	41.3	5	47	36.5	2	1	1	2	2	660	2	3890	2	1
30-mL/24 h	27	0	41	4	25.5	23.5	1	1	2	2	2	135	2	3800	2	2
30-mL/24 h	28	0	41	5	28.8	22.3	1	2	2	2	2	420	2	3510	2	2
30-mL/24 h	30	0	39.4	5	20.5	19.5	1	1	1	2	2	150	2	3820	2	2
30-mL/24 h	26	0	41.1	4	12.5	9.7	1	1	2	2	2	375	2	3820	2	2
30-mL/24 h	35	0	41	4	14.3	7.3	1	1	2	2	2	445	2	3610	2	2
30-mL/24 h	29	0	41.1	4	47.1	45	1	1	1	2	2	415	2	3850	2	2
30-mL/24 h	29	0	41	4	25.5	20	1	1	1	2	2	155	2	3280	2	2
30-mL/24 h	30	0	38.4	5	33.3	28	1	1	2	2	2	470	2	3680	2	1
30-mL/24 h	30	0	40.7	5	8.5	8	1	1	2	2	2	385	2	3950	2	1
30-mL/24 h	29	0	38.9	2	6.3	5	1	1	2	2	2	115	2	2690	2	2
30-mL/24 h	25	0	41	4	42	32.5	1	1	2	2	2	630	2	4170	2	2
30-mL/24 h	27	0	39.4	5	55.3	49.5	1	1	2	2	2	85	2	3030	2	2
30-mL/24 h	31	0	41	4	39.2	36	1	1	1	2	2	660	2	3420	2	2
30-mL/24 h	26	0	41.1	3	23.4	14.7	1	1	1	2	2	370	2	3600	2	2
30-mL/24 h	28	0	41.1	5	16.3	13	1	1	2	2	2	520	2	3890	2	2
80-mL/12 h	27	0	41	4	13.8	10	1	1	2	2	2	530	2	3550	2	2
80-mL/12 h	26	0	38.3	3	35.5	22	1	1	1	2	2	905	2	3750	2	2
80-mL/12 h	33	0	41	5	20.2	16	1	2	1	2	2	200	2	3130	2	2
80-mL/12 h	26	0	41.1	5	34.3	29.5	1	1	2	2	2	200	2	4000	2	2
80-mL/12 h	29	0	40.9	5	17.3	16.5	1	1	2	2	2	200	2	3380	2	2
80-mL/12 h	30	0	38.6	4	38	34	1	1	2	2	2	400	2	3440	2	2
80-mL/12 h	38	1	41	3	30.5	29.5	1	1	2	2	2	100	2	4000	2	2
80-mL/12 h	26	0	41	3	23.8	21	1	1	2	2	2	100	2	3260	2	2
80-mL/12 h	40	1	39.9	4	17.3	16.3	1	1	2	2	2	400	2	4480	2	2
80-mL/12 h	26	0	40.9	3	20.6	17.5	1	1	2	2	2	500	2	3550	2	2
80-mL/12 h	28	0	40	4	20.4	14	1	1	1	2	2	245	2	4650	2	2
80-mL/12 h	26	0	39.1	5	20.3	18.2	1	1	2	2	2	290	2	2790	2	2
80-mL/12 h	30	0	41	6	17	16	1	1	2	2	2	540	2	3360	2	2
80-mL/12 h	26	0	39.4	5	11.8	9.5	1	1	2	2	2	182	2	3870	2	2
80-mL/12 h	25	0	40.3	4	16.6	7.5	1	1	1	2	2	365	2	3470	2	2
80-mL/12 h	28	0	39.4	4	24.9	21.5	1	1	2	2	2	355	2	3350	2	2
80-mL/12 h	27	0	41	5	19.2	18	1	1	2	2	2	80	2	4050	2	2
80-mL/12 h	28	0	41.1	5	28.1	21.5	1	1	1	2	2	400	2	4250	2	2
80-mL/12 h	26	0	40.9	3	28.5	26.5	1	1	2	2	2	190	2	3490	2	2
80-mL/12 h	27	0	40.6	5	12.3	10	1	1	2	2	2	620	2	3260	2	2
80-mL/12 h	26	0	39.9	4	27.2	21	1	1	2	2	2	620	2	3690	2	2
80-mL/12 h	29	0	39.7	5	21.2	18.5	1	1	2	2	2	160	2	3070	2	2
80-mL/12 h	30	0	41	5	20.5	17	1	1	2	2	2	270	2	3100	2	2
80-mL/12 h	25	0	38.6	4	9.5	7.6	1	2	2	2	2	270	2	3550	2	2
80-mL/12 h	32	0	41	5	7.3	6	1	2	2	2	2	405	2	3420	2	2
80-mL/12 h	30	0	37.4	4	63.5	54	1	1	2	2	2	590	2	3730	2	2
80-mL/12 h	26	0	41	6	17.5	14	1	2	2	2	2	135	2	4020	2	2
80-mL/12 h	32	0	40	5	30.2	34.5	1	1	2	2	2	1000	2	3320	2	2
80-mL/12 h	27	0	41	3	31.4	26.5	1	2	2	2	2	345	2	3710	2	2
80-mL/12 h	28	0	39	3	42.8	33	1	1	2	2	2	230	2	3540	2	2
80-mL/12 h	25	0	41	5	11.9	9	1	2	2	2	2	195	2	3340	2	2
80-mL/12 h	27	0	41	5	20.6	19.5	1	1	2	2	2	235	2	3480	2	2
80-mL/12 h	31	0	39.4	5	25	22	1	1	2	2	2	260	2	3240	2	2
80-mL/12 h	27	0	39.7	5	20	18	1	1	2	2	2	865	2	3250	2	2
80-mL/12 h	28	0	39.3	3	31.1	23.5	1	1	2	2	2	535	2	3500	2	2
80-mL/12 h	25	0	41	4	19	18.5	1	1	2	2	2	177	2	3380	2	2
80-mL/12 h	21	1	41	2	6	5	1	2	2	2	2	150	2	3450	2	2
80-mL/12 h	23	0	39.1	4	18.8	17.5	1	1	2	2	2	180	2	3050	2	2
80-mL/12 h	24	0	40.1	5	20.2	16	1	1	2	2	2	395	2	3550	2	2
80-mL/12 h	32	0	41	5	15.6	13	1	1	2	2	2	235	2	3450	2	2
80-mL/12 h	31	0	41.1	5	16	11.5	1	1	2	2	2	485	2	4120	2	2
80-mL/12 h	31	0	40.9	4	26.3	24	1	1	2	2	2	150	2	3880	2	2
80-mL/12 h	30	0	40	4	40.5	38.5	1	1	2	2	2	485	2	3280	2	2
80-mL/12 h	37	0	39.3	5	30.3	22	1	1	2	2	2	180	2	3770	2	2
80-mL/12 h	29	0	41.1	5	25.5	23	1	1	2	2	2	360	2	3160	2	2
80-mL/12 h	27	0	41	6	16.7	15	1	1	2	2	2	390	2	3390	2	2
80-mL/12 h	31	0	39.3	4	29.7	26	1	1	2	2	2	280	2	3070	2	2
80-mL/12 h	25	0	41	3	25.4	22	1	1	2	2	2	380	2	3980	2	2
80-mL/12 h	25	1	38.4	5	21.5	20.5	1	2	2	2	2	190	2	3650	2	2
80-mL/12 h	25	0	39.6	4	18	17.5	1	1	2	2	2	1525	1	3550	2	2
80-mL/12 h	28	1	37.7	4	17	16	1	1	2	2	2	1405	1	3540	2	2
80-mL/12 h	31	0	40.4	4	15.4	8	1	2	2	2	2	250	2	4100	2	2
80-mL/12 h	30	0	41	5	5	4	1	2	2	2	2	400	2	3460	2	2
80-mL/12 h	28	0	41	4	23.4	19	1	1	2	2	2	155	2	3840	2	2
80-mL/12 h	35	1	41	3	7.2	7	1	1	2	2	2	195	2	3630	2	2
80-mL/12 h	29	0	38.3	3	30.5	17.7	1	2	2	2	2	320	2	2560	2	2
80-mL/12 h	31	0	39.3	4	20.5	15.5	1	1	2	2	2	435	2	3970	2	2
80-mL/12 h	23	0	39.7	3	17.9	16.5	1	1	2	2	2	295	2	3270	2	2
80-mL/12 h	33	1	39	4	22.1	20	1	1	2	2	2	525	2	3270	2	2
80-mL/12 h	25	0	41	5	20.6	15	1	1	2	2	2	430	2	3270	2	2
80-mL/12 h	29	0	39.6	4	24.3	20	1	1	2	2	2	170	2	3070	2	2
80-mL/12 h	29	0	39.1	2	27.7	23	1	1	1	2	2	175	2	3210	2	2
80-mL/12 h	24	0	39.1	5	24.5	22	1	1	2	2	2	265	2	3320	2	2
80-mL/12 h	30	0	40	4	16.6	14.5	1	1	2	2	2	310	2	3480	2	2
80-mL/12 h	23	0	41	5	17	13	1	2	2	2	2	320	2	3300	2	2
80-mL/12 h	27	0	41	4	30.6	29	1	1	2	2	2	440	2	3490	2	2
80-mL/12 h	25	0	38	5	48.5	46	1	1	2	2	2	545	2	2250	2	2
80-mL/12 h	25	0	41	3	44.5	41.5	1	1	2	2	2	390	2	3800	2	2
80-mL/12 h	27	0	41	3	42.9	37.5	1	1	2	2	2	375	2	3780	2	2
80-mL/12 h	26	0	41	4	16.1	15	1	1	2	2	2	190	2	3850	2	2
80-mL/12 h	25	0	40	4	26.6	20.5	1	1	2	2	2	405	2	4110	2	2
80-mL/12 h	26	0	38.1	4	17.5	15.7	1	2	2	2	2	350	2	3030	2	2
80-mL/12 h	32	0	39.1	4	10	8.5	1	2	1	2	2	245	2	3220	2	2
80-mL/12 h	25	0	41	2	47	34	1	1	2	2	2	490	2	4580	2	2
80-mL/12 h	27	0	41	5	24.4	20	1	1	2	2	2	350	2	3340	2	2
80-mL/12 h	36	0	39.1	5	34	27.5	1	1	1	2	2	450	2	2930	2	1
80-mL/12 h	32	1	41	4	6.6	4	1	2	2	2	2	180	2	4180	2	2
80-mL/12 h	25	0	40.9	4	29	26.5	1	1	2	2	2	150	2	3160	2	2
80-mL/12 h	35	0	39.3	5	20.6	17	1	1	2	2	2	215	2	3230	2	2
80-mL/12 h	30	0	39.9	3	20.3	19	1	1	2	2	2	115	2	2970	2	2
80-mL/12 h	36	1	37.3	3	18.3	17.5	1	1	2	2	2	400	2	3020	2	2
80-mL/12 h	35	0	39	3	22.8	21.3	1	1	2	2	2	690	2	3640	2	2
80-mL/12 h	26	0	39.1	3	28.7	24.5	1	1	2	2	2	245	2	3010	2	2
80-mL/12 h	29	2	39.9	3	10.5	8.5	1	1	2	2	2	570	2	3800	2	2
80-mL/12 h	25	0	39.1	4	22.4	21	1	1	1	2	2	345	2	3670	2	2
80-mL/12 h	28	0	41	4	28.4	26	1	1	2	2	2	215	2	2900	2	2
80-mL/12 h	32	0	41	5	16.5	10	1	1	2	2	2	160	2	4320	2	2
80-mL/12 h	28	0	38.3	5	25.4	22	1	1	2	2	2	350	2	3370	2	2
80-mL/12 h	30	0	38.9	5	27	20	1	1	2	2	2	570	2	3690	2	2
80-mL/12 h	27	0	39.9	4	23.3	20	1	1	2	2	2	345	2	3710	2	2
80-mL/12 h	32	0	40	5	20.9	17.5	1	1	2	2	2	375	2	4410	2	2
80-mL/12 h	28	1	41	4	25	22.5	1	1	2	2	2	575	2	4310	2	2
80-mL/12 h	30	0	39.4	4	19.4	17	1	1	2	2	2	405	2	3390	2	2
80-mL/12 h	27	0	39.4	5	32.7	29.5	1	1	2	2	2	185	2	3670	2	2
80-mL/12 h	30	0	38.4	4	26	24	1	1	2	2	2	540	2	2880	2	2
80-mL/12 h	29	0	39.4	4	38	36.5	1	1	2	2	2	180	2	2900	2	2
80-mL/12 h	28	0	39.6	4	14.5	12.5	1	2	2	2	2	450	2	2870	2	2
80-mL/12 h	26	0	41	5	21.5	18.2	1	1	2	2	2	450	2	3640	2	2
80-mL/12 h	28	0	41.1	5	47.4		2	1	2	2	2	300	2	3260	2	2
80-mL/12 h	27	0	41	4	25.5		2	1	2	2	2	460	2	3710	2	2
80-mL/12 h	36	0	41	5	39		2	1	2	2	2	475	2	3740	2	2
80-mL/12 h	24	0	39.3	6	22		2	1	2	2	2	325	2	3300	2	2
80-mL/12 h	25	0	38.4	3	160		2	1	2	2	2	235	2	3750	2	2
80-mL/12 h	26	0	38.6	5	19.3		2	1	2	2	2	450	2	3020	2	2
80-mL/12 h	27	0	39.6	5	21.8		2	1	2	2	2	400	2	3340	2	2
80-mL/12 h	26	0	40.6	4	29	20.6	2	1	2	2	2	350	2	3720	2	2
80-mL/12 h	30	0	39.7	3	28.5	24	2	1	2	2	2	300	2	3360	2	2
80-mL/12 h	27	0	38.3	4	18.2	14	2	1	2	2	2	300	2	3710	2	2
80-mL/12 h	25	0	41.1	5	35.6	27	2	1	2	2	2	200	2	3400	2	2
80-mL/12 h	31	0	41	5	28.4	22	2	1	2	2	2	885	2	3150	2	2
80-mL/12 h	29	0	41	5	47.1	39	2	1	1	2	2	355	2	3990	2	2
80-mL/12 h	29	0	40.3	4	31.8	22	2	1	1	2	2	375	2	4020	2	2
80-mL/12 h	32	0	39.9	5	57.5	49	2	1	2	2	2	305	2	3290	2	2
80-mL/12 h	28	0	41	5	28.8	19	2	1	1	2	1	220	2	3810	2	2
80-mL/12 h	26	0	41	4	33	29	2	1	2	2	2	415	2	3520	2	2
80-mL/12 h	26	0	41	4	37.5	30	2	1	2	2	2	650	2	3790	2	2
80-mL/12 h	29	0	41	3	70.5	64	2	1	2	2	2	380	2	3680	2	2
80-mL/12 h	26	0	37.6	5	52.5	39.7	2	1	1	2	2	345	2	2640	2	2
80-mL/12 h	33	0	38.7	5	15.9	8.5	2	1	2	2	2	370	2	3290	2	2
80-mL/12 h	28	0	41	4	32		2	1	2	2	1	660	2	4170	2	2
80-mL/12 h	28	0	38.3	3	24.5		2	2	2	2	1	340	2	3120	2	2
80-mL/12 h	24	0	37.9	5	45.5		2	1	2	2	1	440	2	2780	1	1
80-mL/12 h	34	1	39.3	5	27	19	3	1	1	2	2	585	2	3630	2	2
80-mL/12 h	29	0	37.6	4	79	74	3	1	1	2	2	470	2	3200	2	2
80-mL/12 h	32	0	39.4	4	17.8	17	3	1	2	2	2	360	2	3720	2	2
80-mL/24 h	31	0	41.7	4		25.6	2	1	2	2	2	425	2	4790	2	2
80-mL/24 h	25	0	41	4	20.5	23	1	1	2	2	2	237	2	4380	2	2
80-mL/24 h	30	0	41	3	32.5	40.2	2	1	1	2	2	385	2	4370	2	2
80-mL/24 h	27	0	40.4	4	18	28.7	2	1	2	2	2	465	2	4290	2	2
80-mL/24 h	27	0	41	5	16.3	24.3	1	1	2	2	2	540	2	4230	2	2
80-mL/24 h	25	0	41	3	22.5	26	1	2	2	2	2	290	2	4190	2	2
80-mL/24 h	27	0	39	3		36.1	2	1	2	2	2	510	2	4180	2	2
80-mL/24 h	26	0	41	4	24.5	28.5	1	1	2	2	2	250	2	4170	2	2
80-mL/24 h	29	0	40.3	5		32	2	1	2	2	1	335	2	4160	2	2
80-mL/24 h	28	0	40.3	5	37	40.9	1	1	2	2	2	560	2	4150	2	2
80-mL/24 h	25	0	39.9	3		72	2	1	2	2	2	1010	1	4100	2	2
80-mL/24 h	25	0	41	5	43.5	45.5	1	1	2	2	2	560	2	4080	2	2
80-mL/24 h	30	0	40.9	5	23.5	52.4	2	1	2	2	1	415	2	4070	2	2
80-mL/24 h	27	0	41.1	4	30.5	36.9	2	1	1	2	2	385	2	4050	2	2
80-mL/24 h	40	1	38.6	3	19	25.2	2	1	2	2	2	430	2	4050	2	2
80-mL/24 h	27	0	41	4	26.5	28.8	1	2	2	2	2	240	2	4050	2	2
80-mL/24 h	30	0	41.1	3		25.4	2	1	2	2	1	705	2	3990	2	2
80-mL/24 h	33	0	41	4	24	30	1	1	2	2	2	840	2	3990	2	2
80-mL/24 h	30	0	41	5		26.3	2	2	2	2	2	480	2	3950	2	2
80-mL/24 h	28	0	40.1	5	19	29.6	3	1	1	2	2	620	2	3910	2	2
80-mL/24 h	29	0	40.3	4	25	26.9	1	1	2	2	2	735	2	3900	2	2
80-mL/24 h	31	0	39.3	5	14.8	19.1	1	1	1	2	2	350	2	3880	2	2
80-mL/24 h	31	0	40.1	1		72	2	1	2	2	2	320	2	3880	2	2
80-mL/24 h	22	0	41	4	28.7	30.4	1	1	2	2	2	270	2	3880	2	2
80-mL/24 h	25	0	41	4	24.5	25.9	1	1	2	2	2	150	2	3850	2	2
80-mL/24 h	25	0	41	4	18	19.7	1	1	2	2	2	505	2	3840	2	2
80-mL/24 h	26	0	41.3	5	23	30.2	1	2	2	2	2	170	2	3830	2	2
80-mL/24 h	25	0	41	5	26.3	29.6	2	1	2	2	2	315	2	3830	2	2
80-mL/24 h	26	0	41	4	50	56.8	1	1	2	2	2	400	2	3830	2	2
80-mL/24 h	31	0	40.9	4	7	10.3	1	1	2	2	2	150	2	3820	2	2
80-mL/24 h	35	0	39.6	5	24.3	29.5	1	1	2	2	2	455	2	3800	2	2
80-mL/24 h	25	0	41	3	16	17.7	1	1	2	2	2	305	2	3790	2	2
80-mL/24 h	26	0	41	4		49	2	1	2	2	2	375	2	3770	2	2
80-mL/24 h	33	0	41	5	27	29.5	1	1	2	2	2	495	2	3750	2	2
80-mL/24 h	38	1	40.4	5	13.3	15.3	1	1	2	2	2	120	2	3730	2	2
80-mL/24 h	27	0	38.3	5	26.5	30	1	1	2	2	2	380	2	3690	2	2
80-mL/24 h	29	0	41.1	5	30	33.6	1	1	2	2	2	630	2	3680	2	2
80-mL/24 h	28	0	41	4	23	26.7	1	1	1	2	2	550	2	3680	2	2
80-mL/24 h	28	1	41.1	3	25.6	25.7	1	1	1	2	2	180	2	3680	2	2
80-mL/24 h	32	0	41	4	31	33	1	1	2	2	2	475	2	3670	2	2
80-mL/24 h	25	0	38.4	3	58.5	63	1	1	1	2	2	210	2	3670	2	2
80-mL/24 h	27	0	39.7	4	32.5	35.5	1	1	1	2	2	500	2	3650	2	2
80-mL/24 h	32	0	39.1	5	25.5	33.2	3	1	2	2	2	330	2	3650	2	2
80-mL/24 h	28	0	41.1	3	25.5	27.5	1	1	1	2	2	500	2	3650	2	2
80-mL/24 h	30	0	39.1	5	49	54	1	1	1	2	2	520	2	3640	2	2
80-mL/24 h	28	0	39	5	18.3	22.5	1	1	1	2	2	385	2	3640	2	2
80-mL/24 h	19	0	41	4	9.2	16.9	1	1	2	2	2	725	2	3630	2	2
80-mL/24 h	39	0	40.7	4	29	33	1	1	2	2	2	1050	2	3630	2	2
80-mL/24 h	28	0	40.3	4	33.5	36.4	1	1	2	2	1	150	2	3610	2	1
80-mL/24 h	35	1	41	5	22.5	27.2	2	1	2	2	1	450	2	3590	2	2
80-mL/24 h	34	0	39	5	31.5	40.5	1	1	2	2	2	760	2	3580	2	2
80-mL/24 h	33	0	39.6	4	31	36.8	1	1	2	2	2	460	2	3570	2	2
80-mL/24 h	28	0	41.1	3	12	15	1	1	1	2	2	680	2	3560	2	2
80-mL/24 h	35	0	39.3	4	34	36.8	1	1	2	2	2	495	2	3550	2	2
80-mL/24 h	24	0	41	5	26.5	29.2	1	1	1	2	2	120	2	3550	2	2
80-mL/24 h	31	0	40.1	3	31	39.3	1	1	1	2	2	495	2	3540	2	2
80-mL/24 h	26	0	39.3	4		71.5	2	1	2	2	1	360	2	3540	2	2
80-mL/24 h	25	0	41.1	5		54.1	2	1	2	2	2	465	2	3540	2	2
80-mL/24 h	33	0	40	4	23	26.4	1	1	1	2	2	185	2	3530	2	2
80-mL/24 h	30	0	39	5	14	16	1	2	2	2	2	210	2	3530	2	2
80-mL/24 h	25	0	41	4	46	48.9	1	1	2	2	2	220	2	3510	2	2
80-mL/24 h	25	0	41.1	4	46	48.9	1	1	2	2	2	220	2	3510	2	2
80-mL/24 h	28	0	40.1	5	60	63.3	1	1	1	2	2	200	2	3500	2	2
80-mL/24 h	26	0	39.6	5	15	20.7	1	1	2	2	2	625	2	3500	2	2
80-mL/24 h	23	0	41	5	18	20.4	1	1	2	2	2	640	2	3500	2	2
80-mL/24 h	23	0	41.1	5	24.6	27.6	1	1	2	2	2	220	2	3490	2	2
80-mL/24 h	28	0	41	4	5.3	12	1	1	1	2	2	410	2	3480	2	2
80-mL/24 h	32	0	40	4	37	45.5	1	1	2	2	2	700	2	3460	2	2
80-mL/24 h	26	0	40	5	31.5	35.3	1	1	2	2	2	800	2	3460	2	2
80-mL/24 h	26	0	40.3	5	25	26.5	1	1	2	2	2	372	2	3450	2	2
80-mL/24 h	27	0	39.4	4	31	40.6	1	1	2	2	2	455	2	3450	2	2
80-mL/24 h	28	0	41	3	22	24	1	1	2	2	2	615	2	3450	2	2
80-mL/24 h	31	0	40.4	4	27	30.5	1	1	2	2	2	185	2	3450	2	2
80-mL/24 h	29	0	40.1	5	6.5	8.5	1	2	2	2	2	110	2	3440	2	2
80-mL/24 h	41	1	41	3	5.5	7.1	1	1	2	2	2	200	2	3420	2	2
80-mL/24 h	27	0	37.4	4	63	67	1	1	2	2	2	170	2	3420	2	1
80-mL/24 h	26	0	41	4		64	2	1	2	2	2	355	2	3400	2	2
80-mL/24 h	27	0	37.4	2	32	36.5	1	1	2	2	2	430	2	3370	2	2
80-mL/24 h	23	0	41	3	12.7	14	1	1	2	2	2	400	2	3350	2	2
80-mL/24 h	28	0	39.6	4	27.5	28.7	1	2	2	2	2	240	2	3340	2	2
80-mL/24 h	28	0	41.1	5	22.5	24.6	1	1	2	2	2	370	2	3330	2	2
80-mL/24 h	27	0	41.1	4	10	14.3	1	1	2	2	2	430	2	3320	2	2
80-mL/24 h	24	0	41	4	43.5	46.5	1	1	1	2	2	250	2	3320	2	2
80-mL/24 h	29	0	40	4	26	29	1	1	1	2	2	50	2	3310	2	2
80-mL/24 h	26	0	41.1	3	26	30	1	1	2	2	2	340	2	3310	2	2
80-mL/24 h	34	0	39.6	3		52	2	1	2	2	2	1140	1	3310	2	2
80-mL/24 h	34	0	39.3	4	34	35.8	1	1	2	2	2	335	2	3300	2	2
80-mL/24 h	27	0	38.7	5	26	28.3	1	1	2	2	2	895	2	3300	2	2
80-mL/24 h	26	0	41	4	33	35.9	1	1	1	2	2	310	2	3290	2	2
80-mL/24 h	28	0	39.1	3	34.5	38.5	1	1	2	2	2	690	2	3280	2	2
80-mL/24 h	31	0	41.1	5	26.7	30.3	1	1	2	2	2	475	2	3270	2	2
80-mL/24 h	33	1	40	5	5.5	5.7	1	1	2	2	2	345	2	3240	2	2
80-mL/24 h	26	0	40.4	4	27	28.9	1	1	2	2	2	240	2	3240	2	2
80-mL/24 h	28	0	39.8	4	12.5	13.5	1	2	2	2	2	165	2	3240	2	2
80-mL/24 h	22	0	38.7	4	51.5	56.6	2	1	2	2	2	300	2	3230	2	2
80-mL/24 h	30	0	38.4	4	27.3	29.8	1	1	2	2	2	335	2	3230	2	2
80-mL/24 h	28	0	39	5	8.3	10.2	1	1	2	2	2	445	2	3220	2	2
80-mL/24 h	28	0	40.3	5	20.5	22.5	1	2	2	2	2	285	2	3210	2	2
80-mL/24 h	33	0	40.4	5	32.5	38.9	1	1	2	2	2	400	2	3200	2	2
80-mL/24 h	27	0	39.4	4	27	27.5	1	1	2	2	2	370	2	3200	2	2
80-mL/24 h	24	0	39.7	5	23.5	29.3	2	1	2	2	2	450	2	3180	2	2
80-mL/24 h	29	0	41	4	10.5	12.2	1	1	2	2	2	165	2	3180	2	2
80-mL/24 h	26	0	41	4	29.5	30.5	1	1	2	2	2	225	2	3170	2	2
80-mL/24 h	32	0	39.1	5	3.5	5.5	1	2	2	2	2	270	2	3160	2	2
80-mL/24 h	28	0	40.6	5	22.5	26.6	1	1	2	2	2	605	2	3160	2	2
80-mL/24 h	32	0	40.3	5	33.5	40.2	1	1	2	2	2	280	2	3150	2	2
80-mL/24 h	28	0	41.1	4	10.7	24	1	1	2	2	2	170	2	3140	2	2
80-mL/24 h	21	0	39.7	4		50.3	2	1	2	2	1	480	2	3130	2	2
80-mL/24 h	27	0	40.9	4	28.8	30.3	1	1	2	2	2	70	2	3070	2	2
80-mL/24 h	30	1	40.1	5	5.7	6.2	1	1	2	2	2	125	2	3050	2	2
80-mL/24 h	31	0	40.1	5	51	54.5	3	1	2	2	2	650	2	3040	2	2
80-mL/24 h	29	0	41	5	43.5	45.3	1	1	2	2	2	210	2	3040	2	2
80-mL/24 h	31	0	40.4	5	9.5	11	1	1	2	2	2	100	2	3030	2	2
80-mL/24 h	30	0	39.9	5		36	2	1	2	2	2	490	2	3020	2	2
80-mL/24 h	32	0	39.3	4	45	47.5	1	1	1	2	2	250	2	2970	2	2
80-mL/24 h	29	0	41.4	4	23.3	31.8	1	1	1	2	2	325	2	2960	2	2
80-mL/24 h	26	0	40	5	27	29.8	1	1	2	2	2	50	2	2950	2	2
80-mL/24 h	26	0	39	2	27	27.6	1	1	2	2	2	250	2	2950	2	2
80-mL/24 h	34	0	39.9	5	25	28.5	1	1	1	2	2	145	2	2940	2	2
80-mL/24 h	27	0	41.1	5	8.6	10.1	1	1	2	2	2	490	2	2920	2	2
80-mL/24 h	26	0	39.7	2	22.5	25.9	1	2	2	2	2	90	2	2870	2	2
80-mL/24 h	23	0	41.1	5	15	17.3	1	2	2	2	2	297	2	2840	2	2
80-mL/24 h	31	0	38.9	4	13.3	17.4	2	1	2	2	2	400	2	2720	2	2
80-mL/24 h	26	0	38	3	6.5	7.3	1	1	2	2	2	95	2	2690	2	2
80-mL/24 h	25	0	37.9	3	25.5	27.4	1	1	2	2	2	260	2	2330	2	2

## Sheet: excluded participants
Table 2 Participants who did not receive the intevention
Group		Maternal age	Parity	Gestational age	Bishop score	Indications for induction	Time to delivery	Time to active phase	Mode of delivery (1, VD; 2, CS; 3, vaginal instrumental)	Oxytocin use (1, yes; 2, no)	Epidural analgesia (1, yes; 2, no)	Hyperstimulation (1, yes; 2, no)	Chorioamnionitis (1, yes; 2, no)	PPH	Postpartum transfusion	Birth weight	5min Apgar score < 7	Neonatal admission (1, yes; 2, no)
30-mL/12 h	failed insertion	28	0	39.1	5	2	91	6	1	2	2	2	2	180	2	2660	2	2
30-mL/12 h	failed insertion	24	0	38.7	5	2	7	5.5	1	1	2	2	2	315	2	3260	2	2
30-mL/12 h	immediate expulsion	24	0	39.9	5	5	33	30	1	1	2	2	2	105	2	3480	2	2
30-mL/12 h	immediate expulsion	27	0	41	4	1	24.6	21	1	2	2	2	2	350	2	3490	2	2
30-mL/12 h	immediate expulsion	27	0	41	3	1	47	41	1	1	1	2	2	140	2	3240	2	2
30-mL/24 h	immediate expulsion	25	0	39.4	5	5	51	42	1	1	2	2	2	510	2	3200	2	2
30-mL/24 h	immediate expulsion	24	0	39.1	5	2	58	55	1	1	1	2	2	790	2	4020	2	2
80-mL/12 h	immediate expulsion	33	0	39.3	5	2	20.1	19	1	2	2	2	2	215	2	3620	2	2
80-mL/24 h	immediate expulsion	25	0	38.4	3	2	27.5	23	2	1	1	2	2	210	2	3670	2	2

## Sheet: labor patterns
Table 3 Labor patterns of spontaneous and induced labor
Group	Age	BMI	Gestational age	Neonatal Birth weight	Latent phase	Active phase	Second stage of labor	First stage of labor
Spontaneous Labor	35	25.77	37.7	3250	6	2	1.07	8
Spontaneous Labor	29	25.4	38	2850	2	2	1.95	4
Spontaneous Labor	21	27.05	40.1	3870	2	2	0.7	4
Spontaneous Labor	36	22.03	40	2420	3	1	0.5	4
Spontaneous Labor	24	25	40.4	3750	8	1	1.45	9
Spontaneous Labor	29	24.72	40.3	3470	4	1	0.67	5
Spontaneous Labor	24	29.84	39.7	3070	7	1.5	0.62	8.5
Spontaneous Labor	27	29.3	40.1	3440	9	2.5	0.7	11.5
Spontaneous Labor	28	26.81	38.1	3220	9	3	0.67	12
Spontaneous Labor	29	29.33	38.6	3980	4	1	0.43	5
Spontaneous Labor	31	26.77	38.3	3740	5	3	1.65	8
Spontaneous Labor	24	26.75	39.3	3360	2	1.5	0.8	3.5
Spontaneous Labor	29	22.77	37.4	3380	5	1.5	0.93	6.5
Spontaneous Labor	28	27.01	41.1	3830	5	4	0.67	9
Spontaneous Labor	25	25.39	38.3	3910	4	4	0.8	8
Spontaneous Labor	30	22.95	40	3550	1.75	3.75	1.38	5.5
Spontaneous Labor	25	24.84	38.6	3230	5.5	1	0.83	6.5
Spontaneous Labor	29	23.88	41	3350	5	1.5	1	6.5
Spontaneous Labor	25	22.85	39.9	3420	3	1	0.73	4
Spontaneous Labor	29	25.96	38.9	3000	4	1	0.33	5
Spontaneous Labor	28	25.34	38.6	3580	4	1	0.75	5
Spontaneous Labor	31	24.03	38.7	3400	5	1.5	0.73	6.5
Spontaneous Labor	27	27.55	39.9	3680	6	4	1.12	10
Spontaneous Labor	26	27.66	39.9	3300	3	2	1.47	5
Spontaneous Labor	23	23.44	38.3	3350	2	1	0.98	3
Spontaneous Labor	24	24.56	40.4	3730	7	3	0.88	10
Spontaneous Labor	25	27.2	40.1	3600	9	2.5	0.57	11.5
Spontaneous Labor	23	21.48	40	3510	4	1.5	0.87	5.5
Spontaneous Labor	27	24.17	39	3480	3	2	0.5	5
Spontaneous Labor	26	28.96	41.3	3250	4	4.5	1.33	8.5
Spontaneous Labor	30	24.03	40.6	3070	4	4	1.17	8
Spontaneous Labor	26	22.1	37.9	2630	4	1	1.82	5
Spontaneous Labor	25	27.64	40.1	3170	4	4	1.05	8
Spontaneous Labor	26	23.83	38.9	2950	4	2	1.2	6
Spontaneous Labor	26	24.35	40	3540	6	4	0.75	10
Spontaneous Labor	31	25.24	41.3	3680	7	7	0.77	14
Spontaneous Labor	22	21.97	39.7	3170	4.5	0.5	0.55	5
Spontaneous Labor	26	24.27	41	3080	3	2	0.6	5
Spontaneous Labor	29	27.33	39.6	3750	3	3	0.83	6
Spontaneous Labor	27	23.73	39.9	3790	5	4	0.27	9
Spontaneous Labor	32	30.45	40.6	3880	3	5	1.88	8
Spontaneous Labor	24	26.08	39.4	3220	5	3	1.43	8
Spontaneous Labor	27	24.02	41.3	3390	3	1	0.7	4
Spontaneous Labor	23	25.69	39.1	4080	2.93	1	0.37	3.93
Spontaneous Labor	31	28.63	40.1	3970	4	5	1.25	9
Spontaneous Labor	27	24.22	39.1	3500	6	1.5	1.7	7.5
Spontaneous Labor	25	25.95	40.4	3470	4	2	0.5	6
Spontaneous Labor	30	28.79	39.3	3280	4	5.5	1.43	9.5
Spontaneous Labor	25	23.63	39	2620	5	1	0.92	6
Spontaneous Labor	23	25.44	37.7	3370	9	1	1.65	10
Spontaneous Labor	26	23.01	40.1	3620	8.5	2.5	0.98	11
Spontaneous Labor	30	26.1	40.7	3510	6	1.5	1.72	7.5
Spontaneous Labor	28	20.69	39	3010	1	1	1.8	2
Spontaneous Labor	25	29.07	40.7	3510	3	1.5	0.7	4.5
Spontaneous Labor	24	26.56	40.7	3860	5.5	6.5	0.95	12
Spontaneous Labor	26	30.66	39	3310	5	2	0.48	7
Spontaneous Labor	26	28.13	39	3700	2	2.5	1.78	4.5
Spontaneous Labor	29	23.15	39.4	2490	4.17	0.83	0.37	5
Spontaneous Labor	27	26.29	40.6	3500	10	3.5	1.75	13.5
Spontaneous Labor	32	34.38	40.6	3530	2	3.5	0.4	5.5
Spontaneous Labor	28	28.47	39.9	3220	5	2	1.53	7
Spontaneous Labor	26	25.71	39.9	4080	5	1	1.42	6
Spontaneous Labor	24	25.59	40.3	3540	3	2	0.78	5
Spontaneous Labor	33	30.41	37.4	3510	11	4.5	1.75	15.5
Spontaneous Labor	27	24.22	39.1	3360	4.5	2	2.08	6.5
Spontaneous Labor	26	24.77	39.7	3380	3	2	0.97	5
Spontaneous Labor	30	27.82	41.1	3510	4	1	0.75	5
Spontaneous Labor	29	29.49	41.1	4030	8	6	2.6	14
Spontaneous Labor	34	23.83	37.9	2540	6	6	1.25	12
Spontaneous Labor	28	28.36	39.3	3310	3	1	0.08	4
Spontaneous Labor	30	26.67	38.3	2930	5	1	0.77	6
Spontaneous Labor	28	24.35	37.4	2620	2	1.5	0.63	3.5
Spontaneous Labor	30	25.34	37.7	3900	7	3.5	1.63	10.5
Spontaneous Labor	26	26.17	38.6	3340	9	3	0.38	12
Spontaneous Labor	19	25.26	39.7	4320	4	1	1	5
Spontaneous Labor	28	25.08	37.6	2480	4	1.5	0.78	5.5
Spontaneous Labor	34	30.82	39.9	2770	7	3	0.55	10
Spontaneous Labor	25	27.73	40.3	3350	4	4	1.1	8
Spontaneous Labor	29	27.59	38.6	3620	8	3	1.72	11
Spontaneous Labor	26	22.89	39.7	3070	4	1.5	0.72	5.5
Spontaneous Labor	27	22.83	39.6	3600	9	4	0.67	13
Spontaneous Labor	28	27.18	40.7	3310	3	2	0.48	5
Spontaneous Labor	29	31.22	40.9	3300	1.33	1.17	1.35	2.5
Spontaneous Labor	31	23.15	40.3	3180	4	3	1.28	7
Spontaneous Labor	31	24.61	39	3120	1	1	0.17	2
Spontaneous Labor	26	31.49	40.3	4020	6	6	2	12
Spontaneous Labor	34	27.15	41.3	3240	7	4	1.37	11
Spontaneous Labor	24	20.81	40.1	3330	5	2	0.25	7
Spontaneous Labor	26	26.56	39.4	3290	3	2	0.75	5
Spontaneous Labor	30	19.2	40.7	3660	6	7	1.8	13
Spontaneous Labor	26	24.05	41	4100	3	1	1.5	4
Spontaneous Labor	22	25.71	41.1	4200	3	1	0.22	4
Spontaneous Labor	27	23.52	40.1	3300	4	1.5	1.43	5.5
Spontaneous Labor	26	26.48	39.9	3400	7	4	1.43	11
Spontaneous Labor	25	32.32	40.9	3340	4.5	1.5	1.98	6
Spontaneous Labor	25	23.44	41.1	3530	4.5	2.5	1.07	7
Spontaneous Labor	25	20.58	41	3500	6	2	1.17	8
Spontaneous Labor	26	25.43	40.6	3370	6	3	1.92	9
Spontaneous Labor	27	27.04	38.7	3220	8	3	1.43	11
Spontaneous Labor	33	27.92	39.3	2780	1.5	1.5	0.35	3.5
Spontaneous Labor	28	30.44	39.9	3580	5	1	0.93	6
Spontaneous Labor	28	27.16	40.3	3460	8	5	2.15	13
Spontaneous Labor	29	26.35	39.7	3940	5	1.5	0.97	6.5
Spontaneous Labor	28	25.86	40.6	2600	6	1	0.2	7
Spontaneous Labor	34	27.05	37.6	3170	2	1	0.53	3
Spontaneous Labor	21	29.02	40.3	4540	1	2	0.73	3
Spontaneous Labor	32	27.66	39	3430	5	1	1.4	6
Spontaneous Labor	22	28.26	39.6	3420	4	1	1.05	5
Spontaneous Labor	32	28.56	40.1	3400	1	2	0.78	3
Spontaneous Labor	27	25.84	41	3030	3	1	0.67	4
Spontaneous Labor	25	18.69	37.1	1950	2	2	0.42	4
Spontaneous Labor	29	28.52	40.9	3880	5	6	2	11
Spontaneous Labor	28	27.34	39.7	3420	6	1	0.75	7
Spontaneous Labor	26	24.24	41	4320	4	4	0.67	8
Spontaneous Labor	24	28.1	40.4	3940	2	2	1.37	4
Spontaneous Labor	29	24.41	39.6	3020	3	4	0.3	7
Spontaneous Labor	25	28.6	40.3	3420	6	2	1.08	8
Spontaneous Labor	32	25	39.7	3720	3	2	0.3	5
Spontaneous Labor	30	25.36	39.3	4230	4	3	0.57	7
Spontaneous Labor	29	30.06	39.1	3270	4	3.5	0.63	7.5
Spontaneous Labor	26	31.2	39.6	4140	10	5	1.23	15
Spontaneous Labor	32	24	39.7	4100	3.83	3.17	0.83	7
Spontaneous Labor	25	24.98	39.4	2960	2	2	0.78	4
Spontaneous Labor	26	32.46	40.6	3990	6.33	2.17	0.73	8.5
Spontaneous Labor	25	27.12	41	3130	5	2	0.72	7
Spontaneous Labor	30	21.08	41	3230	2	0.5	0.6	2.5
Spontaneous Labor	27	27.01	37.4	2980	3	1	1.3	4
Spontaneous Labor	32	23.52	40.4	3550	3	3	1.22	6
Spontaneous Labor	26	25.34	39.3	3410	6	1	1.9	7
Spontaneous Labor	27	28.88	40.4	4110	4	3	1.93	7
Spontaneous Labor	28	22.27	40.1	3550	6	4	1.37	10
Spontaneous Labor	19	28.32	38.9	3200	6	1	0.6	7
Spontaneous Labor	26	22.66	41.3	3490	4	1	0.6	5
Spontaneous Labor	32	27.28	40.4	3090	6	2	0.58	8
Spontaneous Labor	28	26.12	39.3	3480	5	1	1.22	6
Spontaneous Labor	28	25.08	41.1	3780	6	2	0	8
Spontaneous Labor	34	25.46	39	2520	4	1	0.98	5
Spontaneous Labor	30	28.44	39.7	3170	12	1	0.78	13
Spontaneous Labor	24	26.56	40.1	3330	3	1	0.5	4
Spontaneous Labor	30	31.05	40.1	3030	7	7	1.87	14
Spontaneous Labor	27	19.53	38.9	2930	5	1	0.78	6
Spontaneous Labor	28	24.35	39.1	3220	2	1	0.43	3
Spontaneous Labor	23	23.74	40.4	4080	6	2	1.28	8
Spontaneous Labor	27	23.73	39.9	3010	2	2.5	0.75	4.5
Spontaneous Labor	28	26.17	40.3	3390	1	1	1.73	2
Spontaneous Labor	29	27.55	39.6	3360	5	2.5	0.75	7.5
Spontaneous Labor	31	25.39	39.1	2910	5	1	0.08	6
Spontaneous Labor	22	29.34	40.4	3630	8	5	0.55	13
Spontaneous Labor	33	28.32	40	2650	3	1	1.18	4
Spontaneous Labor	25	30.82	40	2800	4	2	1.67	6
Spontaneous Labor	24	21.72	38.9	3220	4	0.5	0.42	4.5
Spontaneous Labor	24	27.89	40.6	4050	3	1.83	0.53	4.83
Spontaneous Labor	32	19.81	40.9	3060	5	6	1.25	11
Spontaneous Labor	29	21.96	40.7	3080	4	0.5	0.33	4.5
Spontaneous Labor	31	24.64	40.1	3510	11	5	1.67	16
Spontaneous Labor	26	23.73	39.6	2840	5	2	0.25	7
Spontaneous Labor	27	23.83	39.6	2960	3	1.5	0.15	4.5
Spontaneous Labor	30	25.39	40.9	3130	2	1	0.3	3
Spontaneous Labor	30	28.65	39.7	3600	4	2	0.77	6
Spontaneous Labor	27	24.61	41.6	3350	3	2	0.17	5
Spontaneous Labor	26	26.86	39.4	3400	2	2	0.18	4
Spontaneous Labor	33	24.22	39.3	3430	3	1	1.03	4
Spontaneous Labor	21	23.24	37.7	2750	4	1	0.07	5
Spontaneous Labor	28	27.05	40.4	3490	3	1	1	4
Spontaneous Labor	26	25.39	37.1	2760	3	1.5	0.2	4.5
Spontaneous Labor	25	26.37	41.1	3850	7	2	1.75	9
Spontaneous Labor	25	23.88	41	3360	4	2	0.33	6
Spontaneous Labor	19	25	37	2270	3	3.5	1.17	6.5
Spontaneous Labor	27	24.17	38.6	3630	3	1	0.47	4
Spontaneous Labor	27	22.96	38.4	3110	2	1	0.52	3
Spontaneous Labor	30	25.71	38.4	3920	3	2	0.77	5
Spontaneous Labor	27	26.91	41.3	3150	2	4	1.25	6
Spontaneous Labor	28	28.91	39.7	3200	2	1	0.33	3
Spontaneous Labor	28	32.39	40.7	3830	2	1	0.55	3
Spontaneous Labor	28	27.34	41	3820	7	6	2.77	13
Spontaneous Labor	29	27.97	38.7	3580	3.5	0.5	1.12	4
Spontaneous Labor	25	22.58	37.9	3280	2	1	0.27	3
Spontaneous Labor	25	20.82	40.4	2700	3	3	0.85	6
Spontaneous Labor	26	26.84	40.3	3159	3.42	1.25	0.72	4.67
Spontaneous Labor	28	23.34	40.3	3360	4	1	1.23	5
Spontaneous Labor	27	23.44	37.3	2690	5	2	1.45	7
Spontaneous Labor	29	26.67	39.6	4000	8	2	0.9	10
Spontaneous Labor	24	25.34	39.4	3190	2	1	0.83	3
Spontaneous Labor	25	25.78	40.4	3260	3	2	0.3	5
Spontaneous Labor	25	23.38	37.3	2940	4	2	0.8	6
Spontaneous Labor	28	26.84	40.7	2990	5	5	0.48	10
Spontaneous Labor	25	29.05	40.9	3850	2	1	0.95	3
Spontaneous Labor	25	31.86	40	3330	3.5	1.5	0.88	5
Spontaneous Labor	26	27.43	40.7	3700	5	4	0.95	9
Spontaneous Labor	27	25.34	38	2620	5	1	0.03	6
Spontaneous Labor	23	24.02	40	2690	3.83	1.17	0.95	5
Spontaneous Labor	28	25.24	40	3250	10	4	1.02	14
Spontaneous Labor	25	24.3	40	3110	4	2.67	0.58	6.67
Spontaneous Labor	24	24.09	40.7	3450	6	3	0.43	9
Spontaneous Labor	25	22.27	40.7	3350	7	2	1.08	9
Spontaneous Labor	29	26.64	40.6	3450	7	4	0.55	11
Spontaneous Labor	25	23.53	38.6	3730	5	1	0.72	6
Spontaneous Labor	30	21.41	38.9	3300	3	4	0.45	7
Spontaneous Labor	28	23.83	40.9	3650	3	1	1.08	4
Spontaneous Labor	26	22.93	41	3930	1	2	1.47	3
Spontaneous Labor	33	29.3	41	3160	4	6	1.83	10
Spontaneous Labor	27	26.35	38.4	3320	5	2	0.6	7
Spontaneous Labor	30	27.94	41	3440	3	1.5	0.75	4.5
Spontaneous Labor	26	28.71	40.7	3560	5	3	0.35	8
Spontaneous Labor	20	29.14	37.1	2960	2	2.5	0.27	4.5
Spontaneous Labor	28	25.34	39.3	3880	4	4	1.2	8
Spontaneous Labor	30	24.2	40.6	3730	7	4.5	0.25	11.5
Spontaneous Labor	24	29.75	39.3	3580	13	4	0.85	17
Spontaneous Labor	28	26.06	37.4	2680	4	3	0.83	7
Spontaneous Labor	28	26.67	40.4	3210	4	2	1.3	6
Spontaneous Labor	26	29.14	40.6	3750	7	3	1.15	10
Spontaneous Labor	25	26.4	39.9	3350	2	1.5	0.63	3.5
Spontaneous Labor	28	25.98	39.6	3190	6	0.5	0.58	6.5
Spontaneous Labor	26	24.44	38.6	3200	3	1	0.18	4
Spontaneous Labor	27	30.86	39.6	3460	7	2	1.6	9
Spontaneous Labor	32	21.97	38.6	3230	3	0.5	0.5	3.5
Spontaneous Labor	25	27.78	37.1	2970	5	4	0.67	9
Spontaneous Labor	27	23.92	39.7	3320	2	2	0.82	4
Spontaneous Labor	31	28.03	39.3	3800	5	2	1.3	7
Spontaneous Labor	27	26.84	41.1	3490	8	3	0.65	11
Spontaneous Labor	25	29.76	38.6	3710	4	1	1.7	5
Spontaneous Labor	21	26.84	40.1	3440	6	2	0.8	8
Spontaneous Labor	26	27.05	38.4	3840	6	3.5	0.63	9.5
Spontaneous Labor	36	24.84	37.6	2790	3	1	0.45	4
Spontaneous Labor	25	24.58	39.9	3140	3	4.5	0.42	7.5
Spontaneous Labor	26	28.98	38.3	3380	4	1.5	0.55	5.5
Spontaneous Labor	34	24.8	40.4	3290	7	10	1.1	17
Spontaneous Labor	26	31.64	39.1	3470	9	6	1.45	15
Spontaneous Labor	31	27.78	40	3190	7	4	0.63	11
Spontaneous Labor	28	29.07	40.4	3220	2	3	0.5	5
Spontaneous Labor	28	25	40.6	3330	3	4	0.3	7
Spontaneous Labor	27	24.84	37.3	3240	2	2	1.08	4
Spontaneous Labor	25	24.13	39.4	3320	5	4	0.17	9
Spontaneous Labor	17	25.78	39.3	3850	5	2.5	0.58	7.5
Spontaneous Labor	27	24.68	40.3	3280	10	2	1.9	12
Spontaneous Labor	25	24.77	39.9	3080	6	3	0.37	9
Spontaneous Labor	37	30.86	38.6	3020	8	3.5	0.65	11.5
Spontaneous Labor	28	31.22	39.6	4120	9	3.5	0.95	12.5
Spontaneous Labor	26	24.84	39.4	3600	3	2	0.28	5
Spontaneous Labor	24	26.37	40.7	3360	5	0.5	1.25	5.5
Spontaneous Labor	27	22.66	39	3070	5	3	0.72	8
Spontaneous Labor	25	27.99	39	2680	7	1	1.6	8
Spontaneous Labor	28	24.41	38.7	2860	3	1	1.68	4
Spontaneous Labor	27	29.4	40.3	3310	4	1.5	0.57	5.5
Spontaneous Labor	31	21.43	37	2840	4	4	0.12	8
Spontaneous Labor	26	25.04	40.7	3200	3	3	0.65	6
Spontaneous Labor	24	24.62	40.1	3740	3	1.5	0.58	4.5
Spontaneous Labor	28	26.08	39.9	3510	5	4	0.1	9
Spontaneous Labor	24	30.48	39.6	3540	3	1	1	4
Spontaneous Labor	28	25.39	40.9	3380	3	2	1.82	5
Spontaneous Labor	28	28.13	40.4	3600	7	2	0.67	9
Spontaneous Labor	26	24.96	40	3470	7	2	0.42	9
Spontaneous Labor	29	30.79	38.6	3130	5	1.5	2.63	6.5
Spontaneous Labor	28	25.64	39.1	3120	6	2	0.25	8
Spontaneous Labor	27	29.3	41.1	3370	5	3	0.4	8
Spontaneous Labor	28	23.01	39.4	3620	4	4	1.38	8
Spontaneous Labor	32	23.43	40.4	3400	4	1	0.92	5
Spontaneous Labor	26	30.08	40.1	3800	4	3	0.47	7
Spontaneous Labor	28	31.02	38.1	4360	3	4.5	1.53	7.5
Spontaneous Labor	27	26.56	40.6	3370	5	4	0.77	9
Spontaneous Labor	26	25.71	40.4	3320	3	3	1.57	6
Spontaneous Labor	25	24.38	39.1	3360	4	2.5	1	6.5
Spontaneous Labor	27	23.38	40.3	3950	4	3.5	0.55	7.5
Spontaneous Labor	27	29.02	39.6	3700	5	2	0.98	7
Spontaneous Labor	28	25.81	39.6	3600	9	3	0.92	12
Spontaneous Labor	21	26.45	39.9	3430	3	4	1	7
Spontaneous Labor	28	26.72	39	3760	4	4	0.67	8
Spontaneous Labor	28	26.17	39.1	3680	2	3	0.47	5
Spontaneous Labor	30	31.22	39.4	3730	3	2.25	1.97	5.25
Spontaneous Labor	27	28.2	40.1	3880	4	1.42	0.58	5.42
Spontaneous Labor	28	26.58	40.6	3570	5.5	2	2.85	7.5
Spontaneous Labor	36	28.52	39	3860	8	5	2.12	13
Spontaneous Labor	28	26.03	39.3	3870	4	4.33	0.7	8.33
Spontaneous Labor	29	27.79	40.6	3760	4	2.5	1.1	6.5
Spontaneous Labor	31	27.34	39	3650	3	3.17	0.75	6.17
Spontaneous Labor	31	27.34	39	3930	1.5	3	1.88	4.5
Spontaneous Labor	27	26.23	39	4040	2	2.25	0.63	4.25
Spontaneous Labor	27	23.83	39.9	3580	5	2.5	0.4	7.5
Spontaneous Labor	28	26.56	40.9	3610	6	4	1.38	10
Spontaneous Labor	31	28.93	40.6	4060	4	3.5	1.13	7.5
Spontaneous Labor	35	30.84	41	3980	5	6	0.62	11
Spontaneous Labor	29	25.39	40	3670	5	7	0.33	12
Spontaneous Labor	27	26.56	39.6	3670	6	2.33	0.83	8.33
Spontaneous Labor	29	23.74	39	3560	4	3	0.3	7
Spontaneous Labor	25	31.25	41.1	3920	4	5.5	0.8	9.5
Spontaneous Labor	27	23.49	40.7	3810	3	2.33	0.47	5.33
Spontaneous Labor	29	32.32	40.1	3790	6.5	6	1.92	12.5
Spontaneous Labor	29	24.88	40.1	4000	4	4	0.42	8
Spontaneous Labor	31	29.36	38.3	3810	2.5	2.5	0.9	5
Spontaneous Labor	27	30.04	40	4250	4	3	1.62	7
Spontaneous Labor	26	26.53	41	3550	3	6.5	1.73	9.5
Spontaneous Labor	31	25.59	40.9	3320	5	3.5	1.05	8.5
Spontaneous Labor	32	27.47	39.9	3620	4	1	0.92	5
Spontaneous Labor	33	23.53	40.4	3560	2.5	5.5	0.85	8
Spontaneous Labor	28	27.89	39.4	3740	4	4	1.17	8
Spontaneous Labor	28	22.86	39.6	3610	3.5	1	0.67	4.5
Spontaneous Labor	26	26.72	40.6	4290	2.67	1.33	1.13	4
Spontaneous Labor	26	26.45	39.6	3740	4	4.17	1.33	8.17
Spontaneous Labor	27	27.34	40.1	3910	4	0.58	0.5	4.58
Spontaneous Labor	25	25.65	40.4	3660	2.5	1.67	0.47	4.17
Spontaneous Labor	27	24.02	40.9	3650	2.5	5.67	0.4	8.17
Spontaneous Labor	29	25.95	40.7	3500	3	1.5	0.58	4.5
Spontaneous Labor	32	31.49	40.7	4200	6	3	0.37	9
Spontaneous Labor	28	21.91	41	3000	3	1.67	0.62	4.67
Spontaneous Labor	29	27.64	41	3030	2.5	1.5	0.5	4
Spontaneous Labor	33	32.45	39.3	3750	6	5	0.82	11
Spontaneous Labor	28	23.88	40.1	3610	3	4.5	1.25	7.5
Spontaneous Labor	32	27.18	40.1	3950	3	2	0.63	5
Spontaneous Labor	32	30.44	39.7	3600	2.5	5	0.73	7.5
Spontaneous Labor	27	28.91	40.9	3810	2	3	0.97	5
Spontaneous Labor	28	28.42	40.1	3610	3	2.5	0.48	5.5
Spontaneous Labor	29	26.23	41	3230	3	1.5	1.6	4.5
Spontaneous Labor	27	27.7	40.6	3950	6	3.67	1.47	9.67
Spontaneous Labor	32	27.89	39.6	3630	2	2.5	0.58	4.5
Spontaneous Labor	25	23.44	39.7	3690	2.5	6	1.58	8.5
Spontaneous Labor	31	28.81	40.1	3240	5	2.5	0.92	7.5
Spontaneous Labor	30	31.79	40.1	3680	2.5	3.5	1.12	6
Spontaneous Labor	30	25.84	40.3	3600	5	8	1.87	13
Spontaneous Labor	31	28.93	40	3630	3.5	4	0.67	7.5
Spontaneous Labor	26	26.67	40.9	4000	2	3.5	0.92	5.5
Spontaneous Labor	25	24.45	40.6	3550	5	1.5	0.33	6.5
Spontaneous Labor	24	26.71	40	3750	4	4	0.92	8
Spontaneous Labor	27	25.78	41	3700	3	3.17	0.97	6.17
Spontaneous Labor	29	24.74	41.1	3750	2.67	3.5	1.67	6.17
Spontaneous Labor	27	23.05	40.7	3760	4	4	0.92	8
Spontaneous Labor	32	28.51	40.6	4100	5	7	0.58	12
Spontaneous Labor	28	25.78	39.1	3760	4.5	9	1.7	13.5
Spontaneous Labor	30	27.18	39.1	3700	3	3.5	1.33	6.5
Spontaneous Labor	34	28.34	40.7	3340	4	1	0.5	5
Spontaneous Labor	25	24.79	40.3	3710	4	3.5	1.3	7.5
Spontaneous Labor	28	27.28	40.7	4550	2	5	1.75	7
Spontaneous Labor	26	26.76	40	3900	4.5	1.5	0.28	6
Spontaneous Labor	29	28.84	40.6	3840	4.5	5.5	1.32	10
Spontaneous Labor	31	24.61	40.3	3460	3	3	0.95	6
Spontaneous Labor	27	24.02	39	3770	1.5	4	1	5.5
Spontaneous Labor	28	26.35	41	3690	5	3.25	0.58	8.25
Spontaneous Labor	28	23.44	39.6	3870	4.5	5	0.58	9.5
Spontaneous Labor	27	29.3	40.4	3520	3	6.5	1.42	9.5
Spontaneous Labor	31	23.83	40.6	3640	7	6.5	1.48	13.5
Spontaneous Labor	30	25.16	41	3740	3	1	0.78	4
Spontaneous Labor	31	28.98	40	3660	1.5	5	1.08	6.5
Spontaneous Labor	28	19.72	40.9	4020	4	4	1.02	8
Spontaneous Labor	24	32.66	40.9	3860	4.5	3.5	0.23	8
Spontaneous Labor	23	32.42	40.7	3610	4	1.5	0.6	5.5
Spontaneous Labor	28	25.59	40	3650	5	1.5	0.7	6.5
Spontaneous Labor	25	26.29	40.1	3960	3	2.5	0.83	5.5
Spontaneous Labor	27	27.72	39.9	3530	3	3	1.27	6
Spontaneous Labor	28	27.85	40.7	3320	6	6	0.77	12
Spontaneous Labor	29	24.31	41	3580	3	3	1.17	6
Spontaneous Labor	31	31.59	40.8	3620	3.5	1.25	1.72	4.75
Spontaneous Labor	31	24.3	41	3570	5	0.33	0.85	5.33
Spontaneous Labor	26	24.22	41	3800	3	2	0.3	5
Spontaneous Labor	27	22.41	40.3	3680	3.5	1	0.47	4.5
Spontaneous Labor	28	24.28	40.2	3880	3	0.67	0.23	3.67
Spontaneous Labor	27	29.69	38.4	2430	4	5	1.75	9
Spontaneous Labor	27	27.55	40.9	3720	2	1.83	1.25	3.83
Spontaneous Labor	27	27.77	39.4	3050	4	2.17	0.73	6.17
Spontaneous Labor	26	26.17	39	3420	3	2	0.75	5
Spontaneous Labor	30	28.04	40.9	3630	7	5	1.07	12
Spontaneous Labor	32	25.78	40.9	3620	2	1.5	0.5	3.5
Spontaneous Labor	27	27.77	40.4	3620	11	6.5	0.95	17.5
Spontaneous Labor	34	24.97	40.9	2760	5	5.33	0.68	10.33
Spontaneous Labor	26	23.88	40.3	2730	2	1	0.28	3
Spontaneous Labor	26	29.75	40.7	3760	3	6.5	3.22	9.5
Spontaneous Labor	29	28.12	41	3220	4	1	0.13	5
Spontaneous Labor	28	29.34	40.3	2930	3	3	0.42	6
Spontaneous Labor	31	25.08	40.7	3650	4	2	0.65	6
Spontaneous Labor	28	27.05	40.1	3610	6	3	1.18	9
Spontaneous Labor	27	22.58	40.6	3030	5	1.5	0.43	6.5
Spontaneous Labor	30	26.26	40.3	3210	2	2.5	1.47	4.5
Spontaneous Labor	30	26.04	40.9	2530	4.5	1.83	0.3	6.33
Spontaneous Labor	27	23.74	40.9	3670	3	2	0.63	5
Spontaneous Labor	26	26.45	40.9	3250	6	1.33	0.42	7.33
Spontaneous Labor	26	28.64	40.3	3660	5.5	4	0.47	9.5
Spontaneous Labor	31	25.08	40.7	3650	6	4	0.65	10
Spontaneous Labor	28	27.05	40.1	3610	7	5	1.18	12
Induced Labor	35	34.6	39.3	3550	7	2.17	0.6	9.17
Induced Labor	27	26.6	39.7	3650	7	2.5	0.52	9.5
Induced Labor	25	28.5	41	4380	2.5	1.5	1.03	4
Induced Labor	33	27	40	3530	6	2.5	0.87	8.5
Induced Labor	27	28.7	40.9	3070	4	1.33	0.58	5.33
Induced Labor	27	26.2	41	4230	10	7.33	0.65	17.33
Induced Labor	29	26.5	41.1	3680	5	3.33	0.25	8.33
Induced Labor	28	28.9	40.3	3610	5	2.33	0.62	7.33
Induced Labor	31	24	40.4	3030	3.5	1.5	1.02	5.5
Induced Labor	33	28.5	40.4	3200	6	5.25	1.1	11.25
Induced Labor	31	28.2	39.3	3880	3.5	3.33	0.93	6.83
Induced Labor	32	30.2	40	3460	9	6.5	1.95	15.5
Induced Labor	29	27.2	40	3310	5	2.5	0.5	7.5
Induced Labor	26	28.5	40	2950	1	2	0.8	3
Induced Labor	28	24.8	41	3680	3.5	2	1.73	5.5
Induced Labor	26	34.1	40	3460	9.5	3	0.77	12.5
Induced Labor	28	36.1	40.1	3500	5.5	1.5	1.83	7
Induced Labor	31	27.8	40.1	3040	4	1.83	1.72	5.83
Induced Labor	27	25.5	39.4	3200	2	1.17	0.43	3.17
Induced Labor	23	24.4	41	3350	8.5	7.73	0	16.23
Induced Labor	32	32.5	39.1	3650	5	7	1.22	12
Induced Labor	25	28.9	41	4190	10	2.5	0.98	12.5
Induced Labor	30	29	39.1	3640	2	4.5	0.5	6.5
Induced Labor	26	29.1	41	3170	3	1.5	0.52	4.5
Induced Labor	23	25.2	41.1	2840	4	1.75	0.55	5.75
Induced Labor	28	24.5	39.6	3340	3.5	0.67	0.53	4.17
Induced Labor	31	25.9	40.9	3820	1	2.83	0.43	3.83
Induced Labor	26	26.2	39.6	3500	7	5	0.68	12
Induced Labor	26	31.5	40.3	3450	2	1.5	0.97	3.5
Induced Labor	28	25	40.3	3210	6	1.17	0.82	7.17
Induced Labor	31	31.2	41.1	3270	3	3.17	0.5	6.17
Induced Labor	29	34.8	40.3	3900	4	1	0.87	5
Induced Labor	32	27	40.3	3150	3.5	5.5	1.25	9
Induced Labor	19	23.2	41	3630	4.17	1	0.77	5.17
Induced Labor	25	29	41	3850	2.5	1	0.38	3.5
Induced Labor	34	28.1	39	3580	13.5	7	1.92	20.5
Induced Labor	32	24.1	39.1	3160	3.5	1.5	0.42	5
Induced Labor	25	23.1	37.9	2330	2.5	1.5	0.38	4
Induced Labor	39	29.3	40.7	3630	3.5	3.33	0.47	6.83
Induced Labor	26	26.9	41.3	3830	4	6	1.17	10
Induced Labor	27	24.8	37.4	3420	6	2.5	1.72	8.5
Induced Labor	31	25.1	40.1	3540	3	6	2.28	9
Induced Labor	28	33.3	39.1	3280	3.5	3	1.07	6.5
Induced Labor	25	29.4	41	3840	2	1.33	0.35	3.33
Induced Labor	27	29.1	41	4050	2.5	1.5	0.85	4
Induced Labor	26	32.2	41	4170	4	4	0.62	8
Induced Labor	27	27.5	37.4	3370	5	3.5	0.87	8.5
Induced Labor	27	24.3	41.1	3320	3	3	1.28	6
Induced Labor	26	23	41.1	3310	8	2	1.73	10
Induced Labor	29	22	41.4	2960	7	6	2.6	13
Induced Labor	23	27.7	41.1	3490	7	2.5	0.5	9.5
Induced Labor	33	28.9	41	3750	2	1.83	0.67	3.83
Induced Labor	28	31.6	41.1	3650	10	2	0	12
Induced Labor	27	31.1	39.4	3450	3	7.67	1.97	10.67
Induced Labor	32	27.3	39.3	2970	5	2	0.47	7
Induced Labor	25	29.3	41	3510	4	2.5	0.37	6.5
Induced Labor	25	29.3	41.1	3510	4	2.5	0.37	6.5
Induced Labor	28	25.1	40.6	3160	3	3.5	0.65	6.5
Induced Labor	30	22.1	39	3530	2.5	1.5	0.58	4
Induced Labor	31	25.2	40.4	3450	2	3	0.53	5
Induced Labor	23	29.9	41	3500	9	2	0.35	11
Induced Labor	28	29.2	41	3450	8	1.5	0.52	9.5
Induced Labor	26	24.1	41	3290	4	3	0.92	7
Induced Labor	28	24.8	41.1	3560	3	2	1	5
Induced Labor	22	25	41	3880	3.17	1.33	0.47	4.5
Induced Labor	24	29.3	41	3550	5	2	0.7	7
Induced Labor	25	26.6	41	3790	5	9.5	2.2	14.5
Induced Labor	28	26.8	39	3220	2	1	0.88	3
Induced Labor	28	25.2	41.1	3330	2	1	1.13	3
Induced Labor	32	29.3	41	3670	4	2	0.97	6
Induced Labor	34	24.1	39.3	3300	8	1	0.83	9
Induced Labor	26	24.7	40.4	3240	6	1	0.88	7
Induced Labor	29	18.5	41	3180	2.5	1	0.72	3.5
Induced Labor	25	31.6	41	4080	6.5	0.5	1.42	7
Induced Labor	27	25.9	41.1	2920	4	1	0.55	5
Induced Labor	25	32.9	38.4	3670	7	1	1.77	8
Induced Labor	28	25.5	39.8	3240	3	0.5	0.42	3.5
Induced Labor	34	26.2	39.9	2940	3	3	0.52	6
Induced Labor	30	31.9	38.4	3230	3	2	0.43	5
Induced Labor	28	30.1	41.1	3140	4	1	0.33	5
Induced Labor	28	36.1	40.1	3910	8	7.5	3.07	15.5
Induced Labor	33	24.7	41	3990	2	5.5	0.5	7.5
Induced Labor	27	35	38.7	3300	1.5	2	0.25	3.5
Induced Labor	28	27.1	40.3	4150	5	3	0.87	8
Induced Labor	35	31.6	39.6	3800	8	4.5	0.63	12.5
Induced Labor	28	32	39	3640	10	4	0.25	14
Induced Labor	33	26.4	39.6	3570	3.67	3.5	2.25	7.17
Induced Labor	29	28.3	41	3040	2	2	0.27	4
Induced Labor	24	27.1	41	3320	7.5	2.5	0.55	10
Induced Labor	28	26.8	41	3480	3	4	2.6	7
Induced Labor	26	24.9	39	2950	4	0.5	0.08	4.5
Induced Labor	29	31.6	40.1	3440	2.5	1.5	0.63	4
Induced Labor	26	24	39.7	2870	3.5	2	1.37	5.5
Induced Labor	26	30	41	3830	5.5	5.5	1.42	11
Induced Labor	26	25	38	2690	3.5	0.5	0.3	4
Induced Labor	27	27.2	38.3	3690	7	2.5	1.08	9.5
Induced Labor	32	23.2	39.9	3190	2.5	2	1.93	4.5
Induced Labor	34	26	41.1	4240	4	1	0.38	5
Induced Labor	23	26.2	39.1	3610	5.33	1.17	0.65	6.5
Induced Labor	24	29.1	39	4010	4	2.83	0.97	6.83
Induced Labor	28	25.4	41	4170	9	5	0.68	14
Induced Labor	24	26	41.1	3430	5	6.33	0.5	12.33
Induced Labor	23	31.25	41	4070	4	1	1.5	5
Induced Labor	25	31.7	39.9	4180	4	3.5	0.5	7.5
Induced Labor	26	28.3	39.3	3810	5.5	1	1	6.5
Induced Labor	25	30	37.6	3510	6	5	2.2	11
Induced Labor	26	26.7	38.4	3380	6	4.5	0.68	10.5
Induced Labor	28	24.8	40.4	3070	1.33	1.17	0.83	2.5
Induced Labor	22	25.9	38.7	2850	3	1.5	1.07	6.5
Induced Labor	26	31.25	39.9	3530	5	4	0.75	9
Induced Labor	29	34.7	39.4	3990	6	3.17	0.8	0
Induced Labor	24	32	41	3720	5	4	0.37	9
Induced Labor	25	27.7	40.1	3030	1	2.5	0.4	3.5
Induced Labor	30	29	41	3430	2.5	5.5	1.47	8
Induced Labor	28	25.1	41	3350	4.5	6	1.82	10.5
Induced Labor	27	21.8	40.3	3160	3.18	0.98	0.55	4.16
Induced Labor	27	26.1	39.4	3360	2.5	2	1.33	4.5
Induced Labor	27	30	41	4030	5	0.67	0.5	5.67
Induced Labor	25	27.7	40.1	3740	5	2	0.45	7
Induced Labor	22	25.1	41	3840	5	6	1.42	11
Induced Labor	28	25.6	41	2930	5	1.5	0.92	6.5
Induced Labor	28	25.8	41	3570	8	2	2.2	10
Induced Labor	32	25	40.9	3610	3.5	3.33	1.1	6.83
Induced Labor	29	25.9	39.1	3130	12	7	1.5	19
Induced Labor	28	29.7	39	3200	5	6.5	1.52	11.5
Induced Labor	27	23.6	38.9	3570	11	7	0.92	18
Induced Labor	24	22.9	39.3	2790	4.5	1.5	0.38	6
Induced Labor	27	29	39	2940	1.67	0.5	1.27	2.17
Induced Labor	28	23.7	41.1	2820	5	1	0.5	6
Induced Labor	27	27.9	40.4	3580	3	2	0.5	5
Induced Labor	27	33	38.9	3510	3	1.17	0.55	4.17
Induced Labor	30	23.9	39.3	3510	10	4	0.25	14
Induced Labor	21	24.7	41	3550	10	3	1.68	13
Induced Labor	30	25.3	41	3480	1.5	1.5	0.18	3
Induced Labor	31	32	40	3870	6.5	6	2.67	12.5
Induced Labor	30	23.7	40.9	3430	4.5	1.75	0.9	6.25
Induced Labor	30	24.8	41	3840	3	2	0.77	5
Induced Labor	23	29.1	39	3710	4.5	1.5	1.5	6
Induced Labor	26	25.6	39.3	3370	7.5	2.5	0.5	10
Induced Labor	31	25.6	39.3	3550	2	2.5	1	4.5
Induced Labor	24	35.3	39.7	3640	7	1.67	0.58	8.67
Induced Labor	28	23	41	3770	4.5	3.17	0.63	7.67
Induced Labor	30	25.3	41.1	3170	5	5.5	0.83	10.5
Induced Labor	29	19.5	41	3720	5	4.5	0.9	9.5
Induced Labor	28	29.4	41.1	4000	3	2	0	5
Induced Labor	32	29.2	41	3620	9	4	0.9	13
Induced Labor	35	26.6	40.9	3320	0.33	1.17	0.32	1.5
Induced Labor	28	27.1	39.1	2940	4	2	0.62	6
Induced Labor	22	22.2	41.3	3170	4	1	0.57	5
Induced Labor	24	23.1	41	3090	3.5	1	1	4.5
Induced Labor	27	27.1	37.4	2640	3	1.5	0.42	4.5
Induced Labor	31	32.3	39.7	3460	8	3.67	0.55	11.67
Induced Labor	23	25.2	41	3340	11	4	1	15
Induced Labor	31	31.2	41	3740	7	7	2.05	14
Induced Labor	25	27.5	40.6	3870	6	3	0.68	9
Induced Labor	39	26.8	41	3610	7.5	1.23	0	8.73
Induced Labor	27	26.6	41	3570	4	2	1.12	6
Induced Labor	25	22.5	41	3340	4	2	0.95	6
Induced Labor	20	25.1	39.7	3520	3	5.5	1.17	8.5
Induced Labor	27	28	41	3250	5	4.5	0.93	9.5
Induced Labor	24	28.2	41	4240	5	3	0.67	8
Induced Labor	29	27.7	41	3710	9.5	2	0.93	11.5
Induced Labor	30	29.6	39.3	2880	4	1	0.63	5
Induced Labor	30	25.4	41	3350	9.5	4	1.72	13.5
Induced Labor	32	23.9	39.1	3800	2.5	0.5	1.45	3
Induced Labor	27	25.9	39.3	3000	6	2	0.75	8
Induced Labor	30	24.9	41.1	3170	4	9	1.83	13
Induced Labor	27	21.9	41	3590	7	2	0.78	9
Induced Labor	28	28.3	39.1	3240	4.5	1.5	1.67	6
Induced Labor	26	24.2	39.6	2880	4.5	0.5	0.33	5
Induced Labor	26	27.5	41	3610	9	3	0.38	12
Induced Labor	31	25.4	41.3	3190	6	3.5	0.52	9.5
Induced Labor	28	24	41	3900	5.5	2.5	3.03	8
Induced Labor	26	26	39.9	3720	5	1.5	0.1	6.5
Induced Labor	32	28.4	41	3800	10.5	2.5	0.98	13
Induced Labor	29	31.3	40.1	3650	9	3	2.08	12
Induced Labor	29	30.3	37.4	2920	4	1.5	0.93	5.5
Induced Labor	26	25.9	41	3940	3	1.5	0.4	4.5
Induced Labor	31	25.1	39.1	2500	4	1.5	0.62	5.5
Induced Labor	26	28.1	38.4	3400	5	1.5	0.77	6.5
Induced Labor	31	25.3	39.4	3160	3.5	2.5	0.33	6
Induced Labor	34	30.9	40	3750	9	5.5	1	14.5
Induced Labor	28	29	41	3530	6	7.5	1.95	13.5
Induced Labor	30	25.2	40.9	3530	5	2.5	0.88	7.5
Induced Labor	27	21.9	41	3020	3	2	1.4	5
Induced Labor	34	28.6	39.7	3280	5.5	4.5	2.05	10
Induced Labor	26	33.1	39.4	3610	7.5	3	1.5	10.5
Induced Labor	31	26.4	40.1	3700	5.5	2	0.73	7.5
Induced Labor	25	23.2	39.6	3170	6	1.5	0.4	7.5
Induced Labor	28	23.7	41	2570	3	3	1.03	6
Induced Labor	25	27	41	3790	3	3.5	1.02	6.5
Induced Labor	24	28	38.9	4050	8.5	4	1.87	12.5
Induced Labor	26	23.5	39.7	3200	2	1	1.03	3
Induced Labor	31	27.9	39	3610	4	2.5	1.02	6.5
Induced Labor	24	30.1	41	3480	6	0.5	0.75	6.5
Induced Labor	31	29.2	41	3450	7	1	0.43	8
Induced Labor	27	27.3	41	3440	7	3	0.98	10
Induced Labor	30	32.8	38.4	3680	8	5	1.33	13
Induced Labor	25	28.5	41	4170	8	5.5	2	13.5
Induced Labor	27	24.8	39.4	3030	8	7	1.25	15
Induced Labor	31	24.5	41	3420	3	2.33	0.9	5.33
Induced Labor	26	29.3	41.1	3600	7.5	6	2.77	13.5
Induced Labor	28	26.6	41.1	3890	5	2.5	0.77	7.5
Induced Labor	24	25.4	41.6	3630	7	6.5	0.77	13.5
Induced Labor	23	34.4	39.3	3980	5.5	2.5	0.82	8
Induced Labor	24	25.4	40.1	3110	3.5	1	0.72	4.5
Induced Labor	23	31.2	39.9	3910	9.5	4.33	1.83	13.83
Induced Labor	29	29.1	39.1	3600	16	1.17	0.58	17.17
Induced Labor	34	29.3	39.9	3460	6	5	0.87	11
Induced Labor	24	21.1	40.1	2840	5	1.5	0.62	6.5
Induced Labor	29	26	41.1	3180	5	4	0.47	9
Induced Labor	29	28.1	39.1	2940	5.5	0.83	0.12	6.33
Induced Labor	25	20.1	41	2970	4	0.5	1.18	4.5
Induced Labor	27	28.7	41	3510	2.5	1.5	0.5	4
Induced Labor	24	26	38.1	2910	4	7	0.47	11
Induced Labor	25	27.3	41	3510	6.5	2.17	0.58	8.67
Induced Labor	29	28.5	41	3830	8	4	0.98	12
Induced Labor	25	25.9	36.6	2150	2	0.25	0.25	2.25
Induced Labor	28	29.7	39.6	3380	11	3	0.53	14
Induced Labor	32	24.6	41.1	3350	9	2	1.97	11
Induced Labor	35	26.8	39.1	3260	3.5	1.5	1.15	5
Induced Labor	29	33.2	41.1	3640	6	4	0.6	10
Induced Labor	29	29.6	41.1	3960	11	6.33	2	17.33
Induced Labor	29	25	39.1	3280	4	1.97	0.5	5.97
Induced Labor	31	29.4	41	3670	3	1.5	1.03	4.5
Induced Labor	31	23.8	36.6	2050	6	7	1.03	13
Induced Labor	27	21.2	40	3500	6	0.83	1.92	6.83
Induced Labor	29	27.2	41	4400	5.5	3.5	1.17	9
Induced Labor	28	23.4	39.9	3510	3.67	3.33	0.17	7
Induced Labor	30	28.9	41	3780	9	5	1.5	14
Induced Labor	26	24.4	41.1	3150	5	3.33	1.88	8.33
Induced Labor	22	24.3	41	2940	8.5	5	1.12	13.5
Induced Labor	27	28.1	40.7	3730	4.5	1	1.03	5.5
Induced Labor	25	28	41.1	3610	5	2	1.13	7
Induced Labor	34	32.6	38	2570	6	2	0.5	8
Induced Labor	29	21.7	41	3140	0	3.68	0	3.68
Induced Labor	27	24.8	41	3750	4	2	0.72	6
Induced Labor	24	31.1	38.4	3950	6	3.17	1.02	9.17
Induced Labor	26	30.5	41	3840	2.5	2	1.12	4.5
Induced Labor	30	22.8	39.3	2820	4	1	0.73	5
Induced Labor	28	25.1	40	3830	2	5	0.37	7
Induced Labor	27	26.1	41	3420	3.5	1	0.87	4.5
Induced Labor	23	22.8	41	3340	4	3	0.33	7
Induced Labor	24	25.6	40.1	2830	4	0.5	0.42	4.5
Induced Labor	31	27.2	39	3000	5	2.5	0.83	7.5
Induced Labor	27	23.4	39.1	3420	6	0.5	0.75	6.5
Induced Labor	29	26.4	39.4	2940	3	0.5	0.8	3.5
Induced Labor	27	23.3	39.1	3170	7	3	1.62	10
Induced Labor	33	28.9	39.7	3240	1.5	5	1.33	6.5
Induced Labor	25	26.4	41.1	3390	2	4	1.22	6
Induced Labor	26	27.7	41	3330	2	2	1.12	4
Induced Labor	31	29.2	41.1	3820	4	2	1.13	6
Induced Labor	26	26.7	41	3670	8	4.5	0.92	12.5
Induced Labor	23	26.2	39.9	3420	2	1.17	1.23	3.17
Induced Labor	25	27	41	3390	2.5	1.83	0.27	4.33
Induced Labor	30	22.5	39.6	2810	3	5	0.92	8
Induced Labor	31	27.6	39.1	2910	6	0.5	0.7	6.5
Induced Labor	26	24.1	41	3290	7	2	0.92	9
Induced Labor	28	25.2	41.1	3330	1	2	1.13	3
Induced Labor	28	40.1	40.1	2620	3.5	2	0.6	5.5
Induced Labor	26	26	41	3300	3.5	0.5	0.83	4
Induced Labor	23	29.4	41	3050	3	1	0.53	4
Induced Labor	28	27.6	41	3060	3	1	1.05	4
Induced Labor	30	27.6	39	3500	6.5	2.5	0.97	9
Induced Labor	34	26.7	41	3360	2.5	2.5	0.2	5
Induced Labor	31	23	39.4	3330	11	5	0.6	16
Induced Labor	31	23.2	39.1	3130	4	2.5	1.5	6.5
Induced Labor	27	28	41	3410	4	3	0.2	7
Induced Labor	26	21.4	39.4	2770	2.5	3	1.05	5.5
Induced Labor	35	24.3	41.3	3440	3.5	0.5	0.9	4
Induced Labor	26	27.6	39.7	3200	5	1	0.4	6
Induced Labor	30	23.6	39.6	3280	9	1.5	0.7	10.5
Induced Labor	27	26.4	41	4010	1.5	2	0.67	3.5
Induced Labor	33	32	40	4050	6	3	2.63	9
Induced Labor	28	25.3	39.1	3830	3	1.5	1	4.5
Induced Labor	32	26.3	39	3420	2	1.5	1.15	3.5
Induced Labor	31	26.3	39.9	3560	3	1	0.2	4
Induced Labor	27	28.9	40.3	3740	5	6	1.47	11
Induced Labor	28	25.8	41	3510	6	6	0.47	12
Induced Labor	27	25	41	3800	2	2	0.17	4
Induced Labor	35	34.5	41	3610	6	6	0.98	12
Induced Labor	26	25.7	41.1	3820	2	1.5	0.42	3.5
Induced Labor	30	25.4	39.4	3820	2.5	0.5	0.6	3
Induced Labor	29	32.6	41.1	3850	6	1.5	0.65	7.5
Induced Labor	29	25.6	41	3280	4.5	4.5	1.13	9
Induced Labor	30	27.8	40.7	3950	3	0.5	0.05	3.5
Induced Labor	29	24.8	38.9	2690	4	1	0.33	5
Induced Labor	32	22.2	41	3450	4	2	0.6	6
Induced Labor	28	30.1	39	3540	10	6	2.77	16
Induced Labor	33	25.9	41	3130	8	3.83	1.45	11.83
Induced Labor	32	25	39.4	3720	4	0.75	0.05	4.75
Induced Labor	27	27.5	41	3550	2	2.5	1.25	4.5
Induced Labor	26	28.3	38.3	3750	5	3.17	0.33	8.17
Induced Labor	26	30.1	41.1	4000	3.5	2	2.83	5.5
Induced Labor	29	28.6	40.9	3380	3.5	0.5	0.28	4
Induced Labor	30	31.8	38.6	3440	6	2.67	1.35	8.67
Induced Labor	26	24.8	41	3260	7	2.33	0.47	9.33
Induced Labor	26	23.9	39.1	2790	4	2	0.17	6
Induced Labor	26	24.3	40.9	3550	2.5	2.5	0.6	5
Induced Labor	28	27.6	40	4650	2	5.5	0.87	7.5
Induced Labor	30	26.3	41	3360	3	0.83	0.2	3.83
Induced Labor	25	24.2	40.3	3470	4.5	6.5	2.62	11
Induced Labor	26	30.5	39.4	3870	5	1.25	1.05	6.25
Induced Labor	32	21.3	39.1	3220	3.92	1	0.5	4.92
Induced Labor	28	25	39.4	3350	8.5	2.5	0.9	11
Induced Labor	27	28.9	41	4050	6	0.83	0.42	6.83
Induced Labor	28	29.2	41.1	4250	5	4	1.62	9
Induced Labor	26	26.2	40.9	3490	3.5	1.5	0.53	5
Induced Labor	27	32.4	40.6	3260	4	1.67	0.67	5.67
Induced Labor	26	31.2	39.9	3690	7.5	5	0.67	12.5
Induced Labor	29	28.9	39.7	3070	4	2.5	0.22	6.5
Induced Labor	30	26.1	41	3100	3	3	0.48	6
Induced Labor	32	29.6	41	3420	3	0.83	0.47	3.83
Induced Labor	25	27.1	38.6	3550	2.5	1	0.82	3.5
Induced Labor	30	31.4	37.4	3730	9	7	2.45	16
Induced Labor	26	23.9	41	4020	5	3	0.77	8
Induced Labor	32	32.6	40	3320	3.5	4.5	1.23	8
Induced Labor	27	24.2	41	3710	7.5	4.5	0.43	12
Induced Labor	27	27.1	41	3480	4	3	0.83	7
Induced Labor	31	31.3	39.4	3240	8	3	0.97	11
Induced Labor	25	26.2	41	3340	1	1.5	0.42	2.5
Induced Labor	27	27.7	39.7	3250	2	2.5	0.48	4.5
Induced Labor	28	24.6	39.3	3500	8	7	1.07	15
Induced Labor	25	26.9	41	3380	5.5	0.5	0.08	6
Induced Labor	23	21.1	39.1	3050	4	1	0.75	5
Induced Labor	24	23.6	40.1	3550	3	3.5	0.72	6.5
Induced Labor	31	24.6	41.1	4120	6	4	0.47	10
Induced Labor	31	28.3	40.9	3880	5	1.5	0.83	6.5
Induced Labor	30	30.9	40	3280	3	1.5	0.75	4.5
Induced Labor	37	25	39.3	3770	5	6.5	1.77	11.5
Induced Labor	29	25.4	41.1	3160	2.5	2	0.47	4.5
Induced Labor	27	24	41	3390	3	1	0.7	4
Induced Labor	31	28.7	39.3	3070	11	2.5	1.23	13.5
Induced Labor	25	26.8	41	3980	6	1.5	1.9	7.5
Induced Labor	25	29.6	39.6	3550	3	0.33	0.18	3.33
Induced Labor	31	25	40.4	4100	4	5.5	1.88	9.5
Induced Labor	30	25.3	41	3460	2.5	0.67	0.6	3.17
Induced Labor	23	24.2	39.7	3270	3.5	1	0.37	4.5
Induced Labor	25	28.3	38	2250	8	2	0.55	10
Induced Labor	28	30.5	41	3840	9	4	0.37	13
Induced Labor	29	25.6	38.3	2560	4.67	2.33	0.43	7
Induced Labor	31	25.8	39.3	3970	2.5	3	1.97	5.5
Induced Labor	25	30.6	41	3270	2	5	0.62	7
Induced Labor	29	32	39.6	3070	6	2.5	1.77	8.5
Induced Labor	29	25	39.1	3210	9	3	1.72	12
Induced Labor	30	29	40	3480	2.5	2	0.15	4.5
Induced Labor	24	20.9	39.1	3320	8	1.5	0.95	9.5
Induced Labor	23	22.9	41	3300	2	3.5	0.53	5.5
Induced Labor	27	29.7	41	3490	3	1	0.62	4
Induced Labor	25	29.2	41	3800	4.5	2.5	0.58	7
Induced Labor	36	29.9	39.1	2930	13	3.5	2.92	16.5
Induced Labor	27	25	41	3780	1.5	4.5	0.88	6
Induced Labor	26	25.7	41	3850	4	0.5	0.57	4.5
Induced Labor	25	29.8	40	4110	3.5	3.5	2.63	7
Induced Labor	26	25.2	38.1	3030	2.75	1.25	0.5	4
Induced Labor	25	30.9	41	4580	8	8.5	1.58	16.5
Induced Labor	32	28	40	4410	3.5	2.5	0.9	6
Induced Labor	27	28	39.9	3710	2	2	1.33	4
Induced Labor	30	26.1	38.9	3690	4	5	1.98	9
Induced Labor	27	30.1	41	3340	7	3.5	0.87	10.5
Induced Labor	35	26.2	39.3	3230	4	2	1.6	6
Induced Labor	25	26.2	40.9	3160	6.5	1.5	0.93	8
Induced Labor	30	27.5	39.9	2970	5	1	0.3	6
Induced Labor	35	22.8	39	3640	3.33	1.17	0.25	4.5
Induced Labor	26	25.1	39.1	3010	2.5	3.5	0.73	6
Induced Labor	32	24.8	41	4320	8.5	5	0.95	13.5
Induced Labor	28	26.8	41	2900	5	1.5	0.87	6.5
Induced Labor	29	30.1	37.6	3200	9	2	3.03	11
Induced Labor	25	33.1	39.1	3670	6	0.5	0.85	6.5
Induced Labor	28	27.3	38.3	3370	4	3.33	1.05	7.33
Induced Labor	30	28.7	39.4	3390	3	1.5	0.88	4.5
Induced Labor	27	28.2	39.4	3670	10.5	1.5	1.67	12
Induced Labor	29	24.7	39.4	2900	2.5	1	0.58	3.5
Induced Labor	30	28	38.4	2880	7	1.5	0.55	8.5
Induced Labor	28	26.8	39.6	2870	5	1.5	1.07	6.5
Induced Labor	26	28.2	41	3640	5	1.5	1.9	6.5
